# Supplementary material for: Olfactory marker protein contains a leucine-rich domain in the Ω-loop important for nuclear export
Source: Mol Brain. 2022 Nov 4;15:89. doi: 10.1186/s13041-022-00973-0 (PMC9636679; doi:10.1186/s13041-022-00973-0)
Supplement: Supplementary file 1 — Additional file 1: The raw data presented in this study. [file 13041_2022_973_MOESM1_ESM.xlsx]

## Sheet: CalPKV-Entropy and PKV of OMP
[Attention] To calculate PKV, paste the prosessed alligned data by "prPKV" below						Information entropy		ΣPlogP	0	-0.30103	-0.30103	0	0	0	0	0	0	0	0	0	0	0	-0.30103	0	-0.30103	-0.30103	-0.30103	0	0	0	0	-0.244219	-0.451545	-0.577465	-0.577465	-0.677808	-0.578558	-0.412697	-0.578558	-0.578558	-0.578558	-0.458146	-0.577465	-0.677808	-0.677808	-0.577465	-0.577465	-0.577465	-0.577465
								AAi	1	2	3	4	5	6	7	8	9	10	11	12	13	14	15	16	17	18	19	20	21	22	23	24	25	26	27	28	29	30	31	32	33	34	35	36	37	38	39	40	41
						PKV	κ=	LN(Φ)	1.38629	0.693147	0.693147	0	0	0	0	0	0	0	0	0	0	1.38629	0.693147	1.38629	0.693147	0.693147	0.693147	1.38629	0	0	0	2.07944	0.980829	0.81093	0.81093	0.149532	0.510826	1.42712	0.510826	0.510826	0.510826	1.27297	0.81093	0.149532	0.149532	0.81093	0.81093	0.81093	0.81093
								AAi	1	2	3	4	5	6	7	8	9	10	11	12	13	14	15	16	17	18	19	20	21	22	23	24	25	26	27	28	29	30	31	32	33	34	35	36	37	38	39	40	41
						raw PKV	Φ＝	φ/Nsp/Nsp	0.25	0.5	0.5	1	1	1	1	1	1	1	1	1	1	0.25	0.5	0.25	0.5	0.5	0.5	0.25	1	1	1	0.125	0.375	0.444444	0.444444	0.861111	0.6	0.24	0.6	0.6	0.6	0.28	0.444444	0.861111	0.861111	0.444444	0.444444	0.444444	0.444444
								φ/Nsp	1	1	1	1	1	1	1	1	1	1	1	1	1	1	1	1	1	1	1	1	1	1	1	1	2	4	4	6.2	3.75	2	3.75	3.75	3.75	2.33333	4	6.2	6.2	4	4	4	4
								φ/ｄ	0.5	1	1	1	1	1	1	1	1	1	1	1	1	0.5	1	0.5	1	1	1	0.5	1	1	1	0.5	1.5	2.66667	2.66667	5.16667	3	1.2	3	3	3	1.4	2.66667	5.16667	5.16667	2.66667	2.66667	2.66667	2.66667
								φ	1	2	2	1	1	1	1	1	1	1	1	1	1	1	2	1	2	2	2	1	1	1	1	2	6	16	16	31	15	6	15	15	15	7	16	31	31	16	16	16	16
				D: Diversity=	1	d: Difference=	0	Ni(0)	2	1	1	1	1	1	1	1	1	1	1	1	1	2	1	2	1	1	1	2	1	1	1	3	2	2	2	2	2	3	2	2	2	2	2	2	2	2	2	2	2
					2	(=Diversity-1)	1	Ni(1)	0	1	1	0	0	0	0	0	0	0	0	0	0	0	1	0	1	1	1	0	0	0	0	1	1	2	2	1	1	1	1	1	1	2	2	1	1	2	2	2	2
					3		2	Ni(2)	0	0	0	0	0	0	0	0	0	0	0	0	0	0	0	0	0	0	0	0	0	0	0	0	1	1	1	1	1	1	1	1	1	1	1	1	1	1	1	1	1
					4		3	Ni(3)	0	0	0	0	0	0	0	0	0	0	0	0	0	0	0	0	0	0	0	0	0	0	0	0	0	1	1	1	1	0	1	1	1	0	1	1	1	1	1	1	1
					5		4	Ni(4)	0	0	0	0	0	0	0	0	0	0	0	0	0	0	0	0	0	0	0	0	0	0	0	0	0	0	0	1	0	0	0	0	0	0	0	1	1	0	0	0	0
					6		5	Ni(5)	0	0	0	0	0	0	0	0	0	0	0	0	0	0	0	0	0	0	0	0	0	0	0	0	0	0	0	0	0	0	0	0	0	0	0	0	0	0	0	0	0
					7		6	Ni(6)	0	0	0	0	0	0	0	0	0	0	0	0	0	0	0	0	0	0	0	0	0	0	0	0	0	0	0	0	0	0	0	0	0	0	0	0	0	0	0	0	0
					8		7	Ni(7)	0	0	0	0	0	0	0	0	0	0	0	0	0	0	0	0	0	0	0	0	0	0	0	0	0	0	0	0	0	0	0	0	0	0	0	0	0	0	0	0	0
					9		8	Ni(8)	0	0	0	0	0	0	0	0	0	0	0	0	0	0	0	0	0	0	0	0	0	0	0	0	0	0	0	0	0	0	0	0	0	0	0	0	0	0	0	0	0
					10		9	Ni(9)	0	0	0	0	0	0	0	0	0	0	0	0	0	0	0	0	0	0	0	0	0	0	0	0	0	0	0	0	0	0	0	0	0	0	0	0	0	0	0	0	0
					11		10	Ni(10)	0	0	0	0	0	0	0	0	0	0	0	0	0	0	0	0	0	0	0	0	0	0	0	0	0	0	0	0	0	0	0	0	0	0	0	0	0	0	0	0	0
					12		11	Ni(11)	0	0	0	0	0	0	0	0	0	0	0	0	0	0	0	0	0	0	0	0	0	0	0	0	0	0	0	0	0	0	0	0	0	0	0	0	0	0	0	0	0
					13		12	Ni(12)	0	0	0	0	0	0	0	0	0	0	0	0	0	0	0	0	0	0	0	0	0	0	0	0	0	0	0	0	0	0	0	0	0	0	0	0	0	0	0	0	0
					14		13	Ni(13)	0	0	0	0	0	0	0	0	0	0	0	0	0	0	0	0	0	0	0	0	0	0	0	0	0	0	0	0	0	0	0	0	0	0	0	0	0	0	0	0	0
					15		14	Ni(14)	0	0	0	0	0	0	0	0	0	0	0	0	0	0	0	0	0	0	0	0	0	0	0	0	0	0	0	0	0	0	0	0	0	0	0	0	0	0	0	0	0
					16		15	Ni(15)	0	0	0	0	0	0	0	0	0	0	0	0	0	0	0	0	0	0	0	0	0	0	0	0	0	0	0	0	0	0	0	0	0	0	0	0	0	0	0	0	0
					17		16	Ni(16)	0	0	0	0	0	0	0	0	0	0	0	0	0	0	0	0	0	0	0	0	0	0	0	0	0	0	0	0	0	0	0	0	0	0	0	0	0	0	0	0	0
					18		17	Ni(17)	0	0	0	0	0	0	0	0	0	0	0	0	0	0	0	0	0	0	0	0	0	0	0	0	0	0	0	0	0	0	0	0	0	0	0	0	0	0	0	0	0
					19		18	Ni(18)	0	0	0	0	0	0	0	0	0	0	0	0	0	0	0	0	0	0	0	0	0	0	0	0	0	0	0	0	0	0	0	0	0	0	0	0	0	0	0	0	0
					20		19	Ni(19)	0	0	0	0	0	0	0	0	0	0	0	0	0	0	0	0	0	0	0	0	0	0	0	0	0	0	0	0	0	0	0	0	0	0	0	0	0	0	0	0	0
139	sp	P08523.2	RecName: Full=Olfactory marker protein; AltName: Full=Olfactory neuronal-specific protein [Rattus norvegicus]	Rattus norvegicus	483	139	------------------------------------------------------------------------------------------------------------------------------------------------------------------------------------------------------------MAE--D-GPQKQ---QLDMPLV-LDQDLTKQMRLRVESLKQRGEKKQDGEKLLRPA---------------------ESVYRLDFIQQQ-KLQFDHWNVVLDKPGKVTITGTSQNWTPDLTNL-----------MTRQLLDPAAIFWRKEDS----------DAMDWNEADALEFGERLSDLAKIRKVMYFLITF…		-	-	-	-	-	-	-	-	-	-	-	-	-	-	-	-	-	-	-	-	-	-	-	-	-	-	-	-	-	-	-	-	-	-	-	-	-	-	-	-	-
70	gb	AAA20485.1	olfactory marker protein [Homo sapiens]	Homo sapiens	483	70	------------------------------------------------------------------------------------------------------------------------------------------------------------------------------------------------------------MAE--D-RPQQP---QLDMPLV-LDQGLTRQMRLRVESLKQRGEKRQDGEKLLQPA---------------------ESVYRLNFTQQQ-RLQFERWNVVLDKPGKVTITGTSQNWTPDLTNL-----------MTRQLLDPTAIFWRKEDS----------DAIDWNEADALEFGERLSDLAKIRKVMYFLVTF…		-	-	-	-	-	-	-	-	-	-	-	-	-	-	-	-	-	-	-	-	-	-	-	-	-	-	-	-	-	-	-	-	-	-	-	-	-	-	-	-	-
							Threshold=	10	0	0	0	0	0	0	0	0	0	0	0	0	0	0	0	0	0	0	0	0	0	0	0	0	0	0	0	0	0	0	0	0	0	0	0	0	0	0	0	0	0
						Total samples		Nsp	2	2	2	1	1	1	1	1	1	1	1	1	1	2	2	2	2	2	2	2	1	1	1	4	4	6	6	6	5	5	5	5	5	5	6	6	6	6	6	6	6
								# of d	1	2	2	1	1	1	1	1	1	1	1	1	1	1	2	1	2	2	2	1	1	1	1	2	3	4	4	5	4	3	4	4	4	3	4	5	5	4	4	4	4
								AA(i)	1	2	3	4	5	6	7	8	9	10	11	12	13	14	15	16	17	18	19	20	21	22	23	24	25	26	27	28	29	30	31	32	33	34	35	36	37	38	39	40	41
							A	Ala	0	0	0	0	1	0	0	0	0	0	0	0	0	0	0	0	0	1	1	0	0	0	0	0	0	0	0	0	1	0	0	2	0	2	1	1	1	0	2	1	2
							C	Cys	0	0	0	0	0	0	0	1	0	0	0	0	0	0	0	0	0	0	0	0	0	0	0	0	0	0	0	0	0	0	0	1	0	0	0	1	0	0	0	0	1
							D	Asp	0	0	0	0	0	1	0	0	0	0	0	0	0	0	0	0	0	0	0	0	0	0	0	0	0	0	0	0	0	0	0	0	0	0	0	2	0	0	0	0	0
							E	Glu	0	0	0	0	0	0	0	0	0	0	0	0	0	0	0	0	0	0	0	0	0	0	1	0	2	1	0	0	0	1	0	1	0	0	0	0	0	2	0	0	0
							F	Phe	0	0	0	0	0	0	0	0	0	0	0	0	1	0	0	0	0	0	0	0	0	0	0	0	0	0	1	0	0	0	1	0	1	0	0	0	0	0	0	0	0
							G	Gly	0	0	1	0	0	0	0	0	0	0	0	0	0	0	0	0	0	0	0	0	0	0	0	0	0	0	1	1	0	0	0	0	0	0	0	0	0	0	2	0	0
							H	His	0	0	0	0	0	0	1	0	0	0	0	0	0	0	0	0	0	0	0	0	0	0	0	0	1	0	0	0	0	0	0	0	0	0	0	0	0	0	0	0	0
							I	Ile	0	0	0	0	0	0	0	0	0	0	0	1	0	0	0	0	0	0	0	0	0	1	0	0	0	0	0	0	1	0	0	0	0	0	2	0	2	0	0	0	0
							K	Lys	0	0	0	0	0	0	0	0	0	0	0	0	0	0	0	0	0	0	0	0	0	0	0	0	0	0	0	0	0	0	0	0	0	0	0	0	0	0	0	0	0
							L	Leu	0	0	0	0	0	0	0	0	1	1	0	0	0	0	1	0	1	0	0	0	0	0	0	1	1	1	0	1	0	0	1	0	1	0	2	1	1	0	0	2	0
							M	Met	2	0	0	0	0	0	0	0	0	0	0	0	0	0	0	0	0	0	0	0	0	0	0	3	0	2	0	0	0	0	0	0	0	0	0	0	0	0	0	0	0
							N	Asn	0	0	0	0	0	0	0	0	0	0	0	0	0	0	0	0	0	0	0	0	0	0	0	0	0	0	0	0	0	0	0	0	0	0	0	0	0	0	0	0	0
							P	Pro	0	0	0	1	0	0	0	0	0	0	1	0	0	0	0	0	0	0	0	0	0	0	0	0	0	0	0	0	0	0	0	1	0	0	0	0	1	0	0	2	1
							Q	Gln	0	0	0	0	0	0	0	0	0	0	0	0	0	2	0	0	0	0	0	0	0	0	0	0	0	0	0	0	0	0	0	0	0	0	0	0	1	1	0	0	0
							R	Arg	0	1	0	0	0	0	0	0	0	0	0	0	0	0	0	0	0	0	0	0	0	0	0	0	0	0	2	0	2	0	0	0	0	2	1	0	0	1	0	0	0
							S	Ser	0	1	0	0	0	0	0	0	0	0	0	0	0	0	1	2	0	0	1	0	0	0	0	0	0	0	0	1	0	0	0	0	0	0	0	0	0	2	0	1	0
							T	Thr	0	0	1	0	0	0	0	0	0	0	0	0	0	0	0	0	0	0	0	0	0	0	0	0	0	0	0	1	0	1	1	0	2	1	0	0	0	0	1	0	0
							V	Val	0	0	0	0	0	0	0	0	0	0	0	0	0	0	0	0	1	0	0	2	1	0	0	0	0	2	2	2	1	3	2	0	1	0	0	0	0	0	1	0	2
							W	Trp	0	0	0	0	0	0	0	0	0	0	0	0	0	0	0	0	0	0	0	0	0	0	0	0	0	0	0	0	0	0	0	0	0	0	0	1	0	0	0	0	0
							Y	Tyr	0	0	0	0	0	0	0	0	0	0	0	0	0	0	0	0	0	1	0	0	0	0	0	0	0	0	0	0	0	0	0	0	0	0	0	0	0	0	0	0	0
MSA for OMP has been pasted for example.							-	Unknown	344	344	344	345	345	345	345	345	345	345	345	345	345	344	344	344	344	344	344	344	345	345	345	342	342	340	340	340	341	341	341	341	341	341	340	340	340	340	340	340	340
prPKV						Aligned AA
↓Paste here								AAi	1	2	3	4	5	6	7	8	9	10	11	12	13	14	15	16	17	18	19	20	21	22	23	24	25	26	27	28	29	30	31	32	33	34	35	36	37	38	39	40	41
1	ref	XP_006004323.1	PREDICTED: olfactory marker protein [Latimeria chalumnae]	Latimeria chalumnae	483	1	------------------------------------------------------------------------------------------------------------------------------------------------------------------------------------------------------------MAG--D-----SS--ELELAFT-QDVQLTEYMRLRAQSLQQRNAKPQDGEKLLQPN---------------------EFVYRLDF-LQQ-KLKFLRWNICLEKPGKIVITATSQHWTPDLTNL-----------MTRQLLEPEGIFWQEENK----------KEIFNHEADVQEFGERIAELAKIRKAMYFLIAF…		-	-	-	-	-	-	-	-	-	-	-	-	-	-	-	-	-	-	-	-	-	-	-	-	-	-	-	-	-	-	-	-	-	-	-	-	-	-	-	-	-
2	gb	RXM93221.1	Olfactory marker protein [Acipenser ruthenus]	Acipenser ruthenus	483	2	----------------------------------------------------------------------------------------------------------------------------------------------------------------------------------------------------------------------MAS--ELELHFC-EDSHLTECMRLRAQSVQDRNQTRQDGEKLLRPK---------------------EYVYRLEF-TEQ-KLKFQKWNIQLGVPGKIIITGTSQHWTPDLTNL-----------MTRQLLDPAGIFWKKEGE----------DQIQCYEADAQEFGERIAELARIRKVMYFLVTF…		-	-	-	-	-	-	-	-	-	-	-	-	-	-	-	-	-	-	-	-	-	-	-	-	-	-	-	-	-	-	-	-	-	-	-	-	-	-	-	-	-
3	ref	XP_015197154.1	PREDICTED: olfactory marker protein [Lepisosteus oculatus]	Lepisosteus oculatus	483	3	------------------------------------------------------------------------------------------------------------------------------------------------------------------------------------------------------------MA----------S--QLELTFR-QDAQLTEVMRLRVKSLQQRNQRPQDGEKLLQPQ---------------------EVVYRLDF-SQQ-NLRFLRWNVKLSAPGKITITGTSQLWTPDLTNL-----------MTRQLLEPAGIFWQKPGE----------DKVQCFEADAQEFGERIAELAKIRKVMYFLLTF…		-	-	-	-	-	-	-	-	-	-	-	-	-	-	-	-	-	-	-	-	-	-	-	-	-	-	-	-	-	-	-	-	-	-	-	-	-	-	-	-	-
4	ref	XP_031429329.1	olfactory marker protein [Clupea harengus]	Clupea harengus	483	4	-----------------------------------------------------------------------------------------------------------------------------------------------------------------------------------------------------MV-----------------S--ELELAFV-EDLQLTKIMRLRAQSLQQKSQKRQDGERLLLPY---------------------EGVYRLDF-STQ-DLTFCNWSVSMKGPGRLSVTGISQLWTPDLTNL-----------MTRQLMEPTGQFWRSAGDP--D-----ESPLKCLEADIQEFGERIAELAKVRKTMYFLLAF…		-	-	-	-	-	-	-	-	-	-	-	-	-	-	-	-	-	-	-	-	-	-	-	-	-	-	-	-	-	-	-	-	-	-	-	-	-	-	-	-	-
5	gb	AAL87664.1	olfactory marker protein [Danio rerio]	Danio rerio	483	5	------------------------------------------------------------------------------------------------------------------------------------------------------------------------------------------------------------MS--------------LELTFN-PDVQLTEMMRLRVQSLQQRGQKRQDGERLLKSN---------------------EHVYSLDF-SEQ-ALHFTRWNIRISSPGRLNIIATSQLWTPDLTHL-----------MTRQLLEPTGLFWRSADD----------ENIQCYEADAQEFGERIAELAKVRKVMYFLFAF…		-	-	-	-	-	-	-	-	-	-	-	-	-	-	-	-	-	-	-	-	-	-	-	-	-	-	-	-	-	-	-	-	-	-	-	-	-	-	-	-	-
6	dbj	BAB91124.1	olfactory marker protein [Danio rerio]	Danio rerio	483	6	------------------------------------------------------------------------------------------------------------------------------------------------------------------------------------------------------------MS--------------LELTFN-PDVQLTEMMRLRVQSLQQRGQKRQDGERLLKSN---------------------EHVYSLDF-SEQ-ALHFTCWNICISSPGRLNIIATSQLWTPDLTHL-----------MTRQLLEPTGLFWRSADD----------ENIQCYEADAQEFGERIAELAKVRKVMYFLFAF…		-	-	-	-	-	-	-	-	-	-	-	-	-	-	-	-	-	-	-	-	-	-	-	-	-	-	-	-	-	-	-	-	-	-	-	-	-	-	-	-	-
7	ref	XP_026051995.1	olfactory marker protein [Carassius auratus]	Carassius auratus	483	7	------------------------------------------------------------------------------------------------------------------------------------------------------------------------------------------------------------MS--------------LELTFN-PDTQLTEMMRLRVQSLQQRGQRRQDGERLLKSN---------------------EYVYRLDF-SEQ-SLDFTRWNICMSSSGRLNIIATSQLWTPDLTYL-----------MTRQLLEPTGLFWKSADE----------DPIQCYEADAQEFGERIAELAKVRKVMYFLFAF…		-	-	-	-	-	-	-	-	-	-	-	-	-	-	-	-	-	-	-	-	-	-	-	-	-	-	-	-	-	-	-	-	-	-	-	-	-	-	-	-	-
8	gb	AKU48198.1	olfactory marker protein, partial [Astyanax mexicanus]	Astyanax mexicanus	483	8	---------------------------------------------------------------------------------------------------------------------------------------------------------------------------------------------------------------------------------------------------------------------------------------------------------------LLQGLGRLSVTGISQLWTPDLTNL-----------MTRQLLEPTGQFWRSAGDP--E-----DAPLKCLEADIQEFGERIAELAKVRKVMYFLFAF…		-	-	-	-	-	-	-	-	-	-	-	-	-	-	-	-	-	-	-	-	-	-	-	-	-	-	-	-	-	-	-	-	-	-	-	-	-	-	-	-	-
9	ref	XP_022521710.1	olfactory marker protein [Astyanax mexicanus]	Astyanax mexicanus	483	9	--------------------------------------------------------------------------------------------------------------------------------------------------------------------------------------------------------------------MGEE----MELEFT-EDLQLTEVMRLRVQSLQQRGQKRQDGERLLLPH---------------------ESVYRLDF-SEQ-ELTFSHWNVCLKGLGRLSVTGISQLWTPDLTNL-----------MTRQLLEPTGQFWRSAGDP--E-----DAPLKCLEADIQEFGERIAELAKVRKVMYFLFAF…		-	-	-	-	-	-	-	-	-	-	-	-	-	-	-	-	-	-	-	-	-	-	-	-	-	-	-	-	-	-	-	-	-	-	-	-	-	-	-	-	-
10	gb	AHH38352.1	|gi|576887105 Olfactory marker protein [Ictalurus punctatus]	Ictalurus punctatus	483	10	--------------------------------------------------------------------------------------------------------------------------------------------------------------------------------------------------------------------MGSES--VMELEFT-EDLQLTEVMRLRVQSLQQRGQKRQDGERLLLPH---------------------EAVYRLDF-TDQ-ELTFSHWNVTLTGTGRLSVTGISQLWTPDLTNL-----------MTRQLLEPTGQFWRTAGDP--D-----DVPIKCLEADIQEFGERIAELAKVRKVMYFLFAF…		-	-	-	-	-	-	-	-	-	-	-	-	-	-	-	-	-	-	-	-	-	-	-	-	-	-	-	-	-	-	-	-	-	-	-	-	-	-	-	-	-
11	ref	XP_017321863.1	PREDICTED: olfactory marker protein [Ictalurus punctatus]	Ictalurus punctatus	483	11	--------------------------------------------------------------------------------------------------------------------------------------------------------------------------------------------------------------------MGSES--VMELEFT-EDLQLTEVMRLRVQSLQQRGQKRQDGERLLLPH---------------------EAVYRLDF-TDQ-ELTFSHWNVTLTGTGRLSVTGISQLWTPDLTNL-----------MTRQLLEPTGQFWRTAGDP--D-----DVPIKCLEADIQEFGERIAELAKVRKVMYFLFAF…		-	-	-	-	-	-	-	-	-	-	-	-	-	-	-	-	-	-	-	-	-	-	-	-	-	-	-	-	-	-	-	-	-	-	-	-	-	-	-	-	-
12	ref	XP_026853293.1	olfactory marker protein [Electrophorus electricus]	Electrophorus electricus	483	12	-----------------------------------------------------------------------------------------------------------------------------------------------------------------------------------------------------MEGDSQSPPV--D-PASGTS--EMELPFT-EDVQLTEMMRLRVQSLQQRGQRRQEGERLLLPH---------------------EAVYRLDF-AEQ-ELTFLHWNVTLGGPGRLSVTGISQLWTPDLTNL-----------MTRQLLEPTGQFWRTAGEA--L-----DAPIKCLEADIQEFGERIAELAKVRKVMYFLFAF…		-	-	-	-	-	-	-	-	-	-	-	-	-	-	-	-	-	-	-	-	-	-	-	-	-	-	-	-	-	-	-	-	-	-	-	-	-	-	-	-	-
13	ref	XP_030236899.1	olfactory marker protein [Gadus morhua]	Gadus morhua	483	13	--------------------------------------------------------------------------------------------------------------------------------------------------------------------------------------------------------MSSSVDSGLDKAPGAEA---ITLSFT-EDSALTELMRQRVAALQRTGQKRQDGERLLLPH---------------------EAAYRLDF-RVQ-ELAFTRWHVALTGHGRVTVTGISQLWTPDLTHL-----------MTRQLLEPVGTFWRNAGDPV-------DLPLKCLEADMQEFGERIAEMAKVRKVMYFLIAY…		-	-	-	-	-	-	-	-	-	-	-	-	-	-	-	-	-	-	-	-	-	-	-	-	-	-	-	-	-	-	-	-	-	-	-	-	-	-	-	-	-
14	ref	XP_012711386.1	olfactory marker protein [Fundulus heteroclitus]	Fundulus heteroclitus	483	14	------------------------------------------------------------------------------------------------------------------------------------------------------------------------------------------------------------MSA--E----------LELPFR-LDGQLTEVMRLRVQSLQQRSQKRQEGERLLRPD---------------------EAVYRLDF-PKQ-SLSFSRWTVRLAQPGRLTVTATSQLWTPDLTHL-----------MTRQLLEPVGVFWRAAGDAS-------EQRAQYYEADAAEFGERIAELAKVRKVMYFLFAF…		-	-	-	-	-	-	-	-	-	-	-	-	-	-	-	-	-	-	-	-	-	-	-	-	-	-	-	-	-	-	-	-	-	-	-	-	-	-	-	-	-
15	ref	XP_008424701.1	PREDICTED: olfactory marker protein [Poecilia reticulata]	Poecilia reticulata	483	15	------------------------------------------------------------------------------------------------------------------------------------------------------------------------------------------------------------MDA--DKSSSEK----LVLEFK-EDTDLTEMMRRRVSSLQKTGQKRQDGERLLLPH---------------------EAVHRLDF-PVQ-ELNFSRWYFSLSGHGRVTITGISQHWTPDLTNL-----------MTRQLLEPIGTFWRNAEDPE-------DSPLKCLEADMQEFGERIAELAKVRKVMYFLFAY…		-	-	-	-	-	-	-	-	-	-	-	-	-	-	-	-	-	-	-	-	-	-	-	-	-	-	-	-	-	-	-	-	-	-	-	-	-	-	-	-	-
16	ref	XP_005809367.1	olfactory marker protein [Xiphophorus maculatus]	Xiphophorus maculatus	483	16	------------------------------------------------------------------------------------------------------------------------------------------------------------------------------------------------------------MST--K----------TELHFR-LDSQLTEVMRLRVQSLQQRSQKRQEGERLLRPN---------------------EAVYRLDF-SKQ-SLRFSHWTVRLAQPGRLTITATSQLWTPDLTNL-----------MTRQLLEPVGVFWRTAAE---------DAPAQCYEADAAEFGERIAELAKVRKVMYFLFAF…		-	-	-	-	-	-	-	-	-	-	-	-	-	-	-	-	-	-	-	-	-	-	-	-	-	-	-	-	-	-	-	-	-	-	-	-	-	-	-	-	-
17	ref	XP_004075308.1	olfactory marker protein [Oryzias latipes]	Oryzias latipes	483	17	------------------------------------------------------------------------------------------------------------------------------------------------------------------------------------------------------------MD--RAESPSEK----LVLEFK-EDTALTEMMRLRVSSLQRSGQKRQDGERLLLPH---------------------EAVYRLDF-AVQ-ELGFSRWYFSLSGHGRVTITGISQHWTPDLTNL-----------MTRQLLEPIGTFWRNAEDPE-------ESPLKCLEADMQEFGERIAELAKVRKVMYFLLAF…		-	-	-	-	-	-	-	-	-	-	-	-	-	-	-	-	-	-	-	-	-	-	-	-	-	-	-	-	-	-	-	-	-	-	-	-	-	-	-	-	-
18	ref	XP_011482253.1	olfactory marker protein [Oryzias latipes]	Oryzias latipes	483	18	------------------------------------------------------------------------------------------------------------------------------------------------------------------------------------------------------------MSK--T----------TELPFR-LDSQLTEVMRLRVQSLQQRSQNRQEGERLLRPN---------------------EAVYRLDF-AER-SLRFSHWTVRLAQPGRLTITATSQLWTPDLTNL-----------MTRQLLEPAGVFWRGRADAA-------DTPAHCYEADAAEFGERIAELAKIRKVMYFLFAF…		-	-	-	-	-	-	-	-	-	-	-	-	-	-	-	-	-	-	-	-	-	-	-	-	-	-	-	-	-	-	-	-	-	-	-	-	-	-	-	-	-
19	ref	XP_003456430.4	olfactory marker protein [Oreochromis niloticus]	Oreochromis niloticus	483	19	-------------------------------------------------------------------------------------------------------------------------------MSQPNYPVGSGEMGQNEKLVHCDGNCWEGRRGRRAYENRVREEKRLRLKTPSELHLSQHPSTQAGRLSPYPRNKTSEMDADEAKSPSNT----IVLEFK-EDTALTEMMRLRVSSLQRSGQKRQDGERLLLPY---------------------EAVYRLDF-AIQ-ELNFSRWYFSLSGYGRVTITGICQHWTPDLTNL-----------MTRQLLEPIGTFWRNAGDPE-------DSQLKCLEADMQEFGERIAELAKVRKVMYFLLAF…		-	-	-	-	-	-	-	-	-	-	-	-	-	-	-	-	-	-	-	-	-	-	-	-	-	-	-	-	-	-	-	-	-	-	-	-	-	-	-	-	-
20	ref	XP_025766660.1	olfactory marker protein [Oreochromis niloticus]	Oreochromis niloticus	483	20	------------------------------------------------------------------------------------------------------------------------------------------------------------------------------------------------------------MSK--E----------VKLPFR-LDVELTEVMRLRVQSLQQRGQKRQEGERLLQSN---------------------EAVYRLDF-SNQ-SLQFSHWKVWLAQPGHLTIMGTSQLWTPDLTNL-----------MTRQLLEPAGVFWRAAGDGD-------DVPVQCYEADADEFGERIAELAKVRKVMYFLFAF…		-	-	-	-	-	-	-	-	-	-	-	-	-	-	-	-	-	-	-	-	-	-	-	-	-	-	-	-	-	-	-	-	-	-	-	-	-	-	-	-	-
21	ref	XP_005916112.1	PREDICTED: olfactory marker protein [Haplochromis burtoni]	Haplochromis burtoni	483	21	------------------------------------------------------------------------------------------------------------------------------------------------------------------------------------------------------------MSK--E----------VKLPFR-LDVELTEVMRLRVQSLQQRGQKRQEGERLLQGN---------------------EAVYRLDF-SNQ-SLQFLHWKVWLAQPGRLTIMGTSQLWTPDLTNL-----------MTRQLLEPAGVFWRAAGDGD-------DAPVQCYEADADEFGERIAELAKVRKVMYFLFAF…		-	-	-	-	-	-	-	-	-	-	-	-	-	-	-	-	-	-	-	-	-	-	-	-	-	-	-	-	-	-	-	-	-	-	-	-	-	-	-	-	-
22	ref	XP_028428530.1	olfactory marker protein [Perca flavescens]	Perca flavescens	483	22	------------------------------------------------------------------------------------------------------------------------------------------------------------------------------------------------------------MD--NAKAPGNT----IVLTFK-EDTALTEMMRLRVSSLQRSGQKRQDGERLLLSH---------------------EAVYRLDF-PTQ-ELNFSRWYFSLAAYGRVTITGISQHWTPDLTNL-----------MTRQLLEPIGTFWRNANDPE-------DSPLKWLEADMQEFGERIAELAKVRKVMYFLFAF…		-	-	-	-	-	-	-	-	-	-	-	-	-	-	-	-	-	-	-	-	-	-	-	-	-	-	-	-	-	-	-	-	-	-	-	-	-	-	-	-	-
23	ref	XP_030249785.1	olfactory marker protein [Sparus aurata]	Sparus aurata	483	23	------------------------------------------------------------------------------------------------------------------------------------------------------------------------------------------------------------MDS--TKDPSSA----LVLEFK-EDPALTEMMRLRVSSLQKSGQKRQEGERLLLPH---------------------EAVYRLDF-PNQ-ELNFSRWYFSLSGYGRITITGICQLWTPDLTHL-----------MTRQLLEPIGTFWRNAGDPE-------DSPLKWLEADMQEFGERIAELAKVRKVMYFLFAF…		-	-	-	-	-	-	-	-	-	-	-	-	-	-	-	-	-	-	-	-	-	-	-	-	-	-	-	-	-	-	-	-	-	-	-	-	-	-	-	-	-
24	ref	XP_018547193.1	PREDICTED: olfactory marker protein [Lates calcarifer]	Lates calcarifer	483	24	------------------------------------------------------------------------------------------------------------------------------------------------------------------------------------------------------------MST--E----------LELPFR-PDNQLTEVMRLRVQSLQQRGQKRQDGERLLRPN---------------------EAVYRLDF-SKQ-SLHFSHWTVQLAQVGRLTITATSQLWTPDLTNL-----------MTRQLLEPVGTFWKAPNDAR-------DAPVQCFEADAHEFGERIAELAKVRKVMYFLFAF…		-	-	-	-	-	-	-	-	-	-	-	-	-	-	-	-	-	-	-	-	-	-	-	-	-	-	-	-	-	-	-	-	-	-	-	-	-	-	-	-	-
25	gb	AAI70182.1	Olfactory marker protein [Xenopus laevis]	Xenopus laevis	483	25	------------------------------------------------------------------------------------------------------------------------------------------------------------------------------------------------------------MAP--E-----TS--EMELPFN-EDTQLTKCMRIRVQTLQQKNGKPQEGEMLLRAN---------------------DYIYRLDF-PKQ-KLRFLWWKVHLKTPGKVMITGTSQHWTPDLTNL-----------MTRQLLEPSAVFYKKDAK----------DKVECNEADAQEFGERIAELAKIRKVMYFVFTF…		-	-	-	-	-	-	-	-	-	-	-	-	-	-	-	-	-	-	-	-	-	-	-	-	-	-	-	-	-	-	-	-	-	-	-	-	-	-	-	-	-
26	gb	AAI70184.1	Olfactory marker protein [Xenopus laevis]	Xenopus laevis	483	26	------------------------------------------------------------------------------------------------------------------------------------------------------------------------------------------------------------MAP--E-----TS--EMELPFN-EDTQLTKCMRIRVQTLQQKNGKPQEGEMLLRAN---------------------DYIYRLDF-PKQ-KLRFLWWKVHLKTPGKVMITGTSQHWTPDLTNL-----------MTRQLLEPSAVFYKKDAK----------DKVECNEADAQEFGERIAELAKIRKVMYFVFTF…		-	-	-	-	-	-	-	-	-	-	-	-	-	-	-	-	-	-	-	-	-	-	-	-	-	-	-	-	-	-	-	-	-	-	-	-	-	-	-	-	-
27	gb	AAH61304.1	olfactory marker protein [Xenopus tropicalis]	Xenopus tropicalis	483	27	----------------------------------------------------------------------------------------------------------------------------------------------------------------------------------------------------------------------------MELPFN-DDAQLTKCMRIRVQSLQQKNAKPQEGEMLLRAN---------------------QFVYRLDF-SKQ-KLKFLWWKVHLKTPGKVTITGTSQHWTPDLTNL-----------MTRQLLEPSAVFSKKDAK----------DPVECNEADAQEFGERIAELAKIRKVMYFVFTF…		-	-	-	-	-	-	-	-	-	-	-	-	-	-	-	-	-	-	-	-	-	-	-	-	-	-	-	-	-	-	-	-	-	-	-	-	-	-	-	-	-
28	ref	NP_989065.2	olfactory marker protein [Xenopus tropicalis]	Xenopus tropicalis	483	28	------------------------------------------------------------------------------------------------------------------------------------------------------------------------------------------------------------MAS--E-----TS--EMELPFN-DDAQLTKCMRIRVQSLQQKNAKPQEGEMLLRAN---------------------QFVYRLDF-SKQ-KLKFLWWKVHLKTPGKVTITGTSQHWTPDLTNL-----------MTRQLLEPSAVFSKKDAK----------DPVECNEADAQEFGERIAELAKIRKVMYFVFTF…		-	-	-	-	-	-	-	-	-	-	-	-	-	-	-	-	-	-	-	-	-	-	-	-	-	-	-	-	-	-	-	-	-	-	-	-	-	-	-	-	-
29	ref	XP_007061474.1	olfactory marker protein [Chelonia mydas]	Chelonia mydas	483	29	------------------------------------------------------------------------------------------------------------------------------------------------------------------------------------------------------------MAG--R-----AS--ELEFPFV-QDVQLTRCMRLRAQSLQQRNERPQDGEKLLRPN---------------------EYIYRVDFVRQH-NLYFLRWKIQMEKAGKVTVMGTSQHWTPDLTNL-----------MNRQLLEPVGIFWKQPGT----------KEVECNEADAQEFGERLMELAKIRKVMYFLLSF…		-	-	-	-	-	-	-	-	-	-	-	-	-	-	-	-	-	-	-	-	-	-	-	-	-	-	-	-	-	-	-	-	-	-	-	-	-	-	-	-	-
30	ref	XP_023964713.1	olfactory marker protein [Chrysemys picta bellii]	Chrysemys picta bellii	483	30	------------------------------------------------------------------------------------------------------------------------------------------------------------------------------------------------------------MAG--D-----AS--ELELPFV-QDVQLTKCMRLRAQSLQQRNERPQDGEKLLRPN---------------------EYIYRVDFVRQH-NLHFLRWKIQMEKAGKLMVTGTSQHWTPDLTNL-----------MNRQLLEPVGIFWKKPGT----------KEMECNEADAQEFGERLMELAKIRKVMYFLLSF…		-	-	-	-	-	-	-	-	-	-	-	-	-	-	-	-	-	-	-	-	-	-	-	-	-	-	-	-	-	-	-	-	-	-	-	-	-	-	-	-	-
31	ref	XP_019334937.1	PREDICTED: olfactory marker protein [Alligator mississippiensis]	Alligator mississippiensis	483	31	------------------------------------------------------------------------------------------------------------------------------------------------------------------------------------------------------------MAA--D-----AS--ELELPFV-LDEQLTKCMRLRVQSLQQRNERPQDGEKLLRLH---------------------EYVYRVDFVRQH-NLRFLRWRVRLGKPGKVTVAGISQHWTPDLTNL-----------MTRQLLEPAGIFWKKPGG----------KEVEYNEADAQEFGERLNELAKIRKVMYFLLAF…		-	-	-	-	-	-	-	-	-	-	-	-	-	-	-	-	-	-	-	-	-	-	-	-	-	-	-	-	-	-	-	-	-	-	-	-	-	-	-	-	-
32	ref	XP_019385997.1	PREDICTED: olfactory marker protein [Crocodylus porosus]	Crocodylus porosus	483	32	------------------------------------------------------------------------------------------------------------------------------------------------------------------------------------------------------------MAA--G-----AA--ELELPFA-LDEQLTKCMRLRVQSLQQRSERPQDGEKLLRPN---------------------EYVYRVDFVRQH-NLRFLRWRVRLGKPGKVTVTGISQHWTPDLTNL-----------MTRQLLEPAGIFWKKPEV----------KEVEYNEADAQEFGERLNELARIRKVMYFLLAF…		-	-	-	-	-	-	-	-	-	-	-	-	-	-	-	-	-	-	-	-	-	-	-	-	-	-	-	-	-	-	-	-	-	-	-	-	-	-	-	-	-
33	ref	XP_026545801.1	olfactory marker protein [Notechis scutatus]	Notechis scutatus	483	33	------------------------------------------------------------------------------------------------------------------------------------------------------------------------------------------------------------MSD--E-----AA--ELEMPLV-QDAKLTEVMRIRVKSLEQRKEKPQDGEKLLRPN---------------------EFVFRLDF-SRQHGLRFLSWKVTLDQPGKATIIGTSQHWTPDLTNL-----------MRRQLLDPVGTFWKKPDM---------PDVVDCNEADALEFGERLVELARIRKVMYFLVAF…		-	-	-	-	-	-	-	-	-	-	-	-	-	-	-	-	-	-	-	-	-	-	-	-	-	-	-	-	-	-	-	-	-	-	-	-	-	-	-	-	-
34	gb	ETE56767.1	Olfactory marker protein, partial [Ophiophagus hannah]	Ophiophagus hannah	483	34	------------------------------------------------------------------------------------------------------------------------------------------------------------------------------------------------------------MSS--E-----AA--ELEMPLV-QDAELTKLMRIRVKTLEQKKEKPQDGEKVLRPN---------------------EFVYRLDF-SRQHGLRFLSWKVALDQPGKATIIGTSQHWTPDLTNL-----------MRRQLLDPVGTFWKKLDA---------PDVVDCNEADALEFGERLVELAKIRKVMYFLVAF…		-	-	-	-	-	-	-	-	-	-	-	-	-	-	-	-	-	-	-	-	-	-	-	-	-	-	-	-	-	-	-	-	-	-	-	-	-	-	-	-	-
35	ref	XP_026577102.1	olfactory marker protein [Pseudonaja textilis]	Pseudonaja textilis	483	35	------------------------------------------------------------------------------------------------------------------------------------------------------------------------------------------------------------MSD--E-----AA--ELEMPLV-QDAELTKVMRIRVKTLEQRKEKPQDGEKLLRPN---------------------EFVFRLDF-SRQHGLRFLSWKVALDQPGKATIIGTSQHWTPDLTNL-----------MRRQLLDPVGTFWKKPDT---------PDVVDCNEADALEFGERLVELAKIRKVMYFLVAF…		-	-	-	-	-	-	-	-	-	-	-	-	-	-	-	-	-	-	-	-	-	-	-	-	-	-	-	-	-	-	-	-	-	-	-	-	-	-	-	-	-
36	ref	XP_025953744.1	olfactory marker protein [Dromaius novaehollandiae]	Dromaius novaehollandiae	483	36	------------------------------------------------------------------------------------------------------------------------------------------------------------------------------------------------------------MAA--K-----AG--ELKVPFI-RDDHLTRCMRLRVQSLHQKKEKPQDGEKLLRPN---------------------EHIYRVDFIQQH-NLRFLRWEIQLEKSGKVTVTGTSQHWTPDLTHL-----------MNRQLLEPAGIFWKKPGA----------KEVECNEADAQEFGERLVELAKIRKVMYFLLTF…		-	-	-	-	-	-	-	-	-	-	-	-	-	-	-	-	-	-	-	-	-	-	-	-	-	-	-	-	-	-	-	-	-	-	-	-	-	-	-	-	-
37	ref	XP_012959265.2	olfactory marker protein [Anas platyrhynchos]	Anas platyrhynchos	483	37	----------------------------------------------------------------------------------------------------------------------------------------------------MGGHPEEAPEGILRHQPGLPSTAGTVEKGHQIFFPPCVSYLGAKRCRGRSRGATEEMAE--E-----AG--ELKVPFV-HDDQLTRCMRLRVQSLQQKKGRPQDGEKLLQPN---------------------EHVYRVDFLRQH-NLRFLRWDIQLEKCGKVTVTGTSQHWTPDLTHL-----------MNRQLLEPVGIFWKKPGA----------EEVECNEADAQEFGERLVELARIRKVMYFLLAF…		-	-	-	-	-	-	-	-	-	-	-	-	-	-	-	-	-	-	-	-	-	-	-	-	-	-	-	-	-	-	-	-	-	-	-	-	-	-	-	-	-
38	ref	XP_009999362.1	PREDICTED: olfactory marker protein [Chaetura pelagica]	Chaetura pelagica	483	38	------------------------------------------------------------------------------------------------------------------------------------------------------------------------------------------------------------MAG--E-----AG--MLELPLT-RDDQLTRCMRLRFQSLQEKNTRPQDGEKLLHPN---------------------EHVYRVDFTRQR-DLRFLRWNIHLERPGKVTVTGTSQHWTPDLTNL-----------MNRQLLEPAGIFWKQPGA----------KEVGCNEADAQEFGERVAESAQIRKVMYFLLAF…		-	-	-	-	-	-	-	-	-	-	-	-	-	-	-	-	-	-	-	-	-	-	-	-	-	-	-	-	-	-	-	-	-	-	-	-	-	-	-	-	-
39	gb	PKK23952.1	olfactory marker protein [Columba livia]	Columba livia	483	39	------------------------------------------------------------------------------------------------------------------------------------------------------------------------------------------------------------MAA--E-----AE--MLELPFI-HDDQLTRCMRLRFQSLQQKNVRPQDGEKLLRPN---------------------EHIYRVDFIQQH-NLRFLRWDIQLERPGKVTVTGTSQHWTPDLTHL-----------MNRQLLEPVGIFWKKPGA----------KEVECNEADAQEFGERIAELARIRKVMYFLFAF…		-	-	-	-	-	-	-	-	-	-	-	-	-	-	-	-	-	-	-	-	-	-	-	-	-	-	-	-	-	-	-	-	-	-	-	-	-	-	-	-	-
40	ref	XP_027633703.1	olfactory marker protein [Falco peregrinus]	Falco peregrinus	483	40	------------------------------------------------------------------------------------------------------------------------------------------------------------------------------------------------------------MAA--E-----AG--MLKLPFI-HDDQLTRCMRLRFQSLQQKNMRPQDGEKLLHSN---------------------EHVYRVDFIRQH-NLRFLRWDIQLERPGKVMVTGTSQHWTPDLTHL-----------MNRQLLEPVGIFWKKPGA----------KEVEYNEADAQEFGERIAELAQIRKVMYFLLTF…		-	-	-	-	-	-	-	-	-	-	-	-	-	-	-	-	-	-	-	-	-	-	-	-	-	-	-	-	-	-	-	-	-	-	-	-	-	-	-	-	-
41	ref	XP_009918734.1	PREDICTED: olfactory marker protein [Haliaeetus albicilla]	Haliaeetus albicilla	483	41	---------------------------------------------------------------------------------------------------------------------------------------------------------------------------------------------------------------------------MLELPFV-HEDQLTRCMRLRFQSLQQKNMKPQDGEKLLHPN---------------------EHVYRVDFIRQH-NLRFLCWDIQLERPGKVTVTGTSQHWTPDLTHL-----------MNRQLLEPVGIFWKKPGA----------KEVECNEADAQEFGERIAELAQIRKVMYFLLAF…		-	-	-	-	-	-	-	-	-	-	-	-	-	-	-	-	-	-	-	-	-	-	-	-	-	-	-	-	-	-	-	-	-	-	-	-	-	-	-	-	-
42	ref	XP_021238938.1	olfactory marker protein [Numida meleagris]	Numida meleagris	483	42	------------------------------------------------------------------------------------------------------------------------------------------------------------------------------------------------------------MAA--E-----AG--ELKLPFV-HDDQLTQCMRLRAQSLQQKNARPQDGEKLLHPN---------------------EHVYRVDFIRQH-NLRFLRWDIQLERSGKVTVTGTSQHWTPDLTHL-----------MNRQLLEPVGIFWKKPGA----------KEVECNEADAQEFGERLVELAKIRKVMYFLFAF…		-	-	-	-	-	-	-	-	-	-	-	-	-	-	-	-	-	-	-	-	-	-	-	-	-	-	-	-	-	-	-	-	-	-	-	-	-	-	-	-	-
43	ref	XP_004938999.1	olfactory marker protein [Gallus gallus]	Gallus gallus	483	43	------------------------------------------------------------------------------------------------------------------------------------------------------------------------------------------------------------MAA--E-----AG--ELKLPFI-HDDQLTRCMRLRAQSLQQKNARPQDGEKLLHPN---------------------EHIYRVDFIRQH-NLRFLRWDIQLERSGKVTVTGTSQHWTPDLTHL-----------MNRQLLEPVGIFWKKPGA----------KEVEYNEADAQEFGERLVELAKIRKVMYFLLAF…		-	-	-	-	-	-	-	-	-	-	-	-	-	-	-	-	-	-	-	-	-	-	-	-	-	-	-	-	-	-	-	-	-	-	-	-	-	-	-	-	-
44	ref	XP_031456945.1	olfactory marker protein [Phasianus colchicus]	Phasianus colchicus	483	44	------------------------------------------------------------------------------------------------------------------------------------------------------------------------------------------------------------MAA--E-----AG--ELKLPFI-HDDQLTRCMRLRAQSLQQKNARPQDGEKLLHPN---------------------EHVYRVDFIRQH-NLCFLRWDVQLERSGKVMVTGTSQHWTPDLTHL-----------MNRQLLEPVGIFWKKPGA----------KEVECNEADAQEFGERLVELAKIRKVMYFLLAF…		-	-	-	-	-	-	-	-	-	-	-	-	-	-	-	-	-	-	-	-	-	-	-	-	-	-	-	-	-	-	-	-	-	-	-	-	-	-	-	-	-
45	ref	XP_010704446.1	olfactory marker protein [Meleagris gallopavo]	Meleagris gallopavo	483	45	------------------------------------------------------------------------------------------------------------------------------------------------------------------------------------------------------------MAA--E-----AG--ELKLPFI-HDDQLTRCMRLRAQSLQQKNARPQDGEKLLHPN---------------------EHVYRVDFIRQH-NLHFLRWDIQLERSGKVMVTGTSQHWTPDLTHL-----------MNRQLLEPVGIFWKKPGA----------KEVECNEADAQEFGERLVELAKIRKVMYFLLAF…		-	-	-	-	-	-	-	-	-	-	-	-	-	-	-	-	-	-	-	-	-	-	-	-	-	-	-	-	-	-	-	-	-	-	-	-	-	-	-	-	-
46	ref	XP_009100946.1	olfactory marker protein [Serinus canaria]	Serinus canaria	483	46	------------------------------------------------------------------------------------------------------------------------------------------------------------------------------------------------------------MAA--G-----AG--MLELPFT-CDEQLTRRMRLRFQSLQQRNMRPQDGEKLLRPN---------------------EHIYRVDFIQQH-QLRFLRWNVRLERPGKVTLTGTSQHWTPDLTHL-----------MNRQLLEPVGIFWKKPGA----------EEVECNEADAQEFGERIAELAQIRKVMYFLLTF…		-	-	-	-	-	-	-	-	-	-	-	-	-	-	-	-	-	-	-	-	-	-	-	-	-	-	-	-	-	-	-	-	-	-	-	-	-	-	-	-	-
47	ref	XP_015501309.1	olfactory marker protein [Parus major]	Parus major	483	47	------------------------------------------------------------------------------------------------------------------------------------------------------------------------------------------------------------MAA--E-----AG--MLELPFT-CDEQLTQRMRLRFQSLQQNKAKPQDGEKLLRPN---------------------EHIYRVDFIQQH-KLRFLRWDVQLERPGKVMVTGTSQHWTPDLTHL-----------MNRQLLEPVGIFWKRLGA----------EEVECNGADAQEFGERIAELAQIRKVMYFLLTF…		-	-	-	-	-	-	-	-	-	-	-	-	-	-	-	-	-	-	-	-	-	-	-	-	-	-	-	-	-	-	-	-	-	-	-	-	-	-	-	-	-
48	ref	XP_014742858.1	PREDICTED: olfactory marker protein [Sturnus vulgaris]	Sturnus vulgaris	483	48	------------------------------------------------------------------------------------------------------------------------------------------------------------------------------------------------------------MAA--E-----AG--MLELPFA-CDEQLTRRMRLRFQSLQQKNGRPQDGEKLLRPN---------------------EHIYRVDFIQQH-KLCFLRWDVQLDRPGKVTVTGTSQHWTPDLTHL-----------MQRQLLEPVGIFWKKLGA----------KEVECNEADAQEFGERIAELAQIRKVMYFLLTF…		-	-	-	-	-	-	-	-	-	-	-	-	-	-	-	-	-	-	-	-	-	-	-	-	-	-	-	-	-	-	-	-	-	-	-	-	-	-	-	-	-
49	ref	XP_009507760.1	PREDICTED: olfactory marker protein [Phalacrocorax carbo]	Phalacrocorax carbo	483	49	------------------------------------------------------------------------------------------------------------------------------------------------------------------------------------------------------------MAA--E-----AG--VLEMPFV-QDDQLTRRMRLRFQSLQQKNMRPQDGEKLLHPN---------------------EHIYRVDFTQQH-NLRFLRWDIQLERPGKVTVTGTSQHWTPDLTHL-----------MNRQLLEPVGIFWKKPGA----------KEVECNEADAQEFGERIAELAQIRKVMYFLLAF…		-	-	-	-	-	-	-	-	-	-	-	-	-	-	-	-	-	-	-	-	-	-	-	-	-	-	-	-	-	-	-	-	-	-	-	-	-	-	-	-	-
50	ref	XP_009320206.1	PREDICTED: olfactory marker protein [Pygoscelis adeliae]	Pygoscelis adeliae	483	50	------------------------------------------------------------------------------------------------------------------------------------------------------------------------------------------------------------MAA--E-----AG--MLELPFV-RDDQLTRCMRLRFQSLQQKNARPQDGEKLLRPN---------------------EHIYRVDFIRQH-NLCFLRWDIQLERPGKVTVTGTSQHWTPDLTHL-----------MNRQLLEPVGIFWKKPGA----------KEVECNEADAQEFGERIAELAQIRKVMYFLLAF…		-	-	-	-	-	-	-	-	-	-	-	-	-	-	-	-	-	-	-	-	-	-	-	-	-	-	-	-	-	-	-	-	-	-	-	-	-	-	-	-	-
51	ref	XP_008493418.2	olfactory marker protein [Calypte anna]	Calypte anna	483	51	------------------------------------------------------------------------------------------------------------------------------------------------------------------------------------------------------------MAA--E-----AG--MLELPFI-WDEQLTRCMRLRFQSLQQKNTKPQDGEKLLQPN---------------------EHVYRVDFIQQH-NLSFLRWNIQLERAGKVMVTGTSQHWTPDLTHL-----------MNRQLLDPVGIFWKKPGA----------KEVECNEADAQEFGERIAELAQIRKVMYFLFTF…		-	-	-	-	-	-	-	-	-	-	-	-	-	-	-	-	-	-	-	-	-	-	-	-	-	-	-	-	-	-	-	-	-	-	-	-	-	-	-	-	-
52	ref	XP_028904267.1	olfactory marker protein [Ornithorhynchus anatinus]	Ornithorhynchus anatinus	483	52	------------------------------------------------------------------------------------------------------------------------------------------------------------------------------------------------------------MAD--Q----APA--QLELVLT-PDPDLTTIMHLRAEGLRQRNEKRQDGERLLRPA---------------------ESIYRLDF-SRQRGLQFARWHVRLGRPGQVTITGTSQNWTPDLTHL-----------MTRQLLEPAAIFWRREGS----------DQLEWNEADAQEFGERLSELARVRRVMYFLITF…		-	-	-	-	-	-	-	-	-	-	-	-	-	-	-	-	-	-	-	-	-	-	-	-	-	-	-	-	-	-	-	-	-	-	-	-	-	-	-	-	-
53	ref	XP_031817204.1	olfactory marker protein [Sarcophilus harrisii]	Sarcophilus harrisii	483	53	------------------------------------------------------------------------------------------------------------------------------------------------------------------------------------------------------------MAA--E-EADKP---QLEMPLV-LDENLTKQMRIRVDTLKKNNEKRQDGEKLLRPA---------------------EYVYRLDFIQQQ-KLQFERWNIMLDKAGKVTITGTSQHWTPDLTNL-----------MTRQLLDPAAIFWRKEDS----------DAMDWNEADAQEFGERLSELAKIRKVMYFLITF…		-	-	-	-	-	-	-	-	-	-	-	-	-	-	-	-	-	-	-	-	-	-	-	-	-	-	-	-	-	-	-	-	-	-	-	-	-	-	-	-	-
54	ref	XP_004458104.1	olfactory marker protein [Dasypus novemcinctus]	Dasypus novemcinctus	483	54	------------------------------------------------------------------------------------------------------------------------------------------------------------------------------------------------------------MAQ--D-GPQQP---QLEMPLV-LDQDLTKQMRLRVESLKQRGEKRQDGEKLLRPA---------------------ESVYRLDFVQQQ-KLQFARWDVVLDKPGKVTITGTSQNWTPDLTNL-----------MTRQLLDPAAIFWRKEDS----------EAMDWNEADALEFGERLSDLAKVRKVMYFLITF…		-	-	-	-	-	-	-	-	-	-	-	-	-	-	-	-	-	-	-	-	-	-	-	-	-	-	-	-	-	-	-	-	-	-	-	-	-	-	-	-	-
55	ref	XP_016046616.1	PREDICTED: olfactory marker protein [Erinaceus europaeus]	Erinaceus europaeus	483	55	------------------------------------------------------------------------------------------------------------------------------------------------------------------------------------------------------------MAE--D-GPQKP---QLTMPLV-LDEDLTKQMRLRVESLKQRGEKRQDGEKLLRPA---------------------EFVYRLDFVQQQ-RLQFERWDVMLDKPGKVTITGTSQNWTPDLTNL-----------MTRQLLDPAAIFWRKEDS----------DAVDWNEADAQEFGERLSELAKIRKVMFFLLTF…		-	-	-	-	-	-	-	-	-	-	-	-	-	-	-	-	-	-	-	-	-	-	-	-	-	-	-	-	-	-	-	-	-	-	-	-	-	-	-	-	-
56	ref	XP_004708902.1	olfactory marker protein [Echinops telfairi]	Echinops telfairi	483	56	------------------------------------------------------------------------------------------------------------------------------------------------------------------------------------------------------------MAE--D-GPQKA---QLEMPLV-LDQDLTKQMRLRVESLKQRGEKRQDGEKLLRPA---------------------ESVYRLDFIQQQ-KLQFERWDVVLDKAGKVTITGTSQNWTPDLTNL-----------MTRQLLDPAAIFWRKEDS----------DAMDWNEADALEFGERLSELAKIRKVMYFLITF…		-	-	-	-	-	-	-	-	-	-	-	-	-	-	-	-	-	-	-	-	-	-	-	-	-	-	-	-	-	-	-	-	-	-	-	-	-	-	-	-	-
57	ref	XP_024898539.1	olfactory marker protein [Pteropus alecto]	Pteropus alecto	483	57	------------------------------------------------------------------------------------------------------------------------------------------------------------------------------------------------------------MAE--D-GPKQP---QLIMPLV-LDKDLTKQMRLRVESLKQRGEKRQDGEKLLRPA---------------------ESVYRLDFIQQQ-KLQFERWDVVLDKPGKVTITGTSQNWTPDLTNL-----------MTRQLLDPAAIFWLKEDS----------DAMDWNEADALEFGERLSELAKIRKVMYFLITF…		-	-	-	-	-	-	-	-	-	-	-	-	-	-	-	-	-	-	-	-	-	-	-	-	-	-	-	-	-	-	-	-	-	-	-	-	-	-	-	-	-
58	ref	XP_016017101.1	PREDICTED: olfactory marker protein [Rousettus aegyptiacus]	Rousettus aegyptiacus	483	58	-----------------------MEVVVRVVATAIDISGLVPEEPVT------------------------------LLPACSASISASAKSGEEAFGDFHPHTHPTLRTGWGWKGPVAKR------CQGRRGPSSVASCLGCEAPAHSAPRRP------------------------------------------QRQQQRLAMAE--D-GPKQP---QLTMPLV-LDEDLTKQMRLRVESLKQRGEKRQDGEKLLRPA---------------------ESVYRLDFVQQQ-RLQFERWDVVLDKPGKVTITGTSQNWTPDLTNL-----------MTRQLLDPAAIFWRKEDS----------DAMDWNEADALEFGERLSELAKIRKVMYFLITF…		-	-	-	-	-	-	-	-	-	-	-	-	-	-	-	-	-	-	-	-	-	-	-	M	E	V	V	V	R	V	V	A	T	A	I	D	I	S	G	L	V
59	ref	XP_024428531.1	olfactory marker protein [Desmodus rotundus]	Desmodus rotundus	483	59	------------------------------------------------------------------------------------------------------------------------------------------------------------------------------------------------------------MAE--D-GPKQP---QLSMPLV-LDQDLTKQMRLRVETLKQRGEKRQDGEKLLRPA---------------------ESVYRLDFTQQQ-KLQFDRWDVVLDKPGKVTITGTSQNWTPDLTNL-----------MTRQLLDPAAIFWRKEDS----------DAMDWNEADALEFGERLSDLAKIRKVMYFLIAF…		-	-	-	-	-	-	-	-	-	-	-	-	-	-	-	-	-	-	-	-	-	-	-	-	-	-	-	-	-	-	-	-	-	-	-	-	-	-	-	-	-
60	gb	JAB01808.1	|gnl|TSA:GAMT|BLADDER_53513_1|gi|532199099 olfactory marker protein [Callithrix jacchus]	Callithrix jacchus	483	60	------------------------------------------------------------------------------------------------------------------------------------------------------------------------------------------------------------MAE--D-GPQQL---QLEMPLV-LDQDLTRQMRLRMESLKQRGEKRQDGEKLLRPA---------------------ESVYRLDFTQQQ-RLQFERWNVVLDKPGKVTITGTSQNWTPDLTNL-----------MTRQLLDPAAIFWRKEDS----------DAMDWNEADALEFGERLSDLAKIRKVMYFLITF…		-	-	-	-	-	-	-	-	-	-	-	-	-	-	-	-	-	-	-	-	-	-	-	-	-	-	-	-	-	-	-	-	-	-	-	-	-	-	-	-	-
61	gb	JAB15425.1	|gnl|TSA:GAMS|HIPPO_27971_1|gi|532276928 olfactory marker protein [Callithrix jacchus]	Callithrix jacchus	483	61	------------------------------------------------------------------------------------------------------------------------------------------------------------------------------------------------------------MAE--D-GPQQL---QLEMPLV-LDQDLTRQMRLRMESLKQRGEKRQDGEKLLRPA---------------------ESVYRLDFTQQQ-RLQFERWNVVLDKPGKVTITGTSQNWTPDLTNL-----------MTRQLLDPAAIFWRKEDS----------DAMDWNEADALEFGERLSDLAKIRKVMYFLITF…		-	-	-	-	-	-	-	-	-	-	-	-	-	-	-	-	-	-	-	-	-	-	-	-	-	-	-	-	-	-	-	-	-	-	-	-	-	-	-	-	-
62	ref	XP_032115046.1	olfactory marker protein [Sapajus apella]	Sapajus apella	483	62	------------------------------------------------------------------------------------------------------------------------------------------------------------------------------------------------------------MAE--D-GPQQL---QLEMPLV-LDQDLTRQMRLRVESLKQRGEKRPDGEKLLLPA---------------------ESVYHLDFTQQQ-RLQFERWNVVLDKPGKVTITGTSQNWTPDLTNL-----------MTRQLLDPAAIFWRKEDS----------DAMDWNEADALEFGERLSDLAKIRKVMYFLVTF…		-	-	-	-	-	-	-	-	-	-	-	-	-	-	-	-	-	-	-	-	-	-	-	-	-	-	-	-	-	-	-	-	-	-	-	-	-	-	-	-	-
63	ref	XP_011900147.1	PREDICTED: olfactory marker protein [Cercocebus atys]	Cercocebus atys	483	63	------------------------------------------------------------------------------------------------------------------------------------------------------------------------------------------------------------MAE--D-RPQQP---QLDMPLV-LDHDLTRQMRLRVESLKQRGEKRQDGEKLLRPV---------------------ESMYRLDFTQQQ-RLQFERWHVVLDKPGKVTITGTSQNWTPDLTNL-----------MTRQLLDPTAIFWRKEDS----------DAMDWNEADALEFGERLSDLAKIRKVMYFLITF…		-	-	-	-	-	-	-	-	-	-	-	-	-	-	-	-	-	-	-	-	-	-	-	-	-	-	-	-	-	-	-	-	-	-	-	-	-	-	-	-	-
64	ref	XP_025213564.1	olfactory marker protein [Theropithecus gelada]	Theropithecus gelada	483	64	------------------------------------------------------------------------------------------------------------------------------------------------------------------------------------------------------------MAE--D-RPQQP---QLDMPLV-LDHDLTRQMRLRVESLKQRGEKRQDGEKLLRPV---------------------ESVYRLDFTQQQ-RLQFERWHVVLDKPGKVTITGTSQNWTPDLTNL-----------MTRQLLDPTAIFWRKEDS----------DAMDWNEADALEFGERLSDLAKIRKVMYFLITF…		-	-	-	-	-	-	-	-	-	-	-	-	-	-	-	-	-	-	-	-	-	-	-	-	-	-	-	-	-	-	-	-	-	-	-	-	-	-	-	-	-
65	ref	XP_011845131.1	PREDICTED: olfactory marker protein [Mandrillus leucophaeus]	Mandrillus leucophaeus	483	65	------------------------------------------------------------------------------------------------------------------------------------------------------------------------------------------------------------MAE--D-RPQQP---ELNMPLV-LDHDLTRQMRLRVESLKQRGEKRQDGEKLLRPV---------------------ESMYRLDFTQQQ-RLQFERWHVVLDKPGKVTITGTSQNWTPDLTNL-----------MTRQLLDPTAIFWRKEDS----------DAMDWNEADALEFGERLSDLAKIRKVMYFLITF…		-	-	-	-	-	-	-	-	-	-	-	-	-	-	-	-	-	-	-	-	-	-	-	-	-	-	-	-	-	-	-	-	-	-	-	-	-	-	-	-	-
66	ref	XP_004051907.1	olfactory marker protein [Gorilla gorilla gorilla]	Gorilla gorilla gorilla	483	66	------------------------------------------------------------------------------------------------------------------------------------------------------------------------------------------------------------MAE--D-RPQQP---QLDMPLV-LDQGLTRQMRLRMESLKQRGEKRQDGEKLLQPA---------------------ESVYRLNFTQQQ-RLQFERWNVVLDKPGKVTITGTSQNWTPDLTNL-----------MTRQLLDPTAIFWRKEDS----------DAMDWNEADALEFGERLSDLAKIRKVMYFLITF…		-	-	-	-	-	-	-	-	-	-	-	-	-	-	-	-	-	-	-	-	-	-	-	-	-	-	-	-	-	-	-	-	-	-	-	-	-	-	-	-	-
67	ref	XP_003808196.1	olfactory marker protein [Pan paniscus]	Pan paniscus	483	67	------------------------------------------------------------------------------------------------------------------------------------------------------------------------------------------------------------MAE--D-RPQQP---QLDMPLV-LDQGLTRQMRLRVESLKQRGEKHQDGEKLLQPA---------------------ESVYRLNFTQQQ-QLQFERWNVVLDKPGKVTITGTSQNWTPDLTNL-----------MTRQLLDPTAIFWRKEDS----------DAMDWNEADALEFGERLSDLAKIRKVMYFLITF…		-	-	-	-	-	-	-	-	-	-	-	-	-	-	-	-	-	-	-	-	-	-	-	-	-	-	-	-	-	-	-	-	-	-	-	-	-	-	-	-	-
68	ref	XP_009422074.2	olfactory marker protein [Pan troglodytes]	Pan troglodytes	483	68	--------------------------------------------------------------------------------------------------MGTPTPDTHPILRTGWGWEEPVAKGGEEGRAESRWGPPLVASSLHGPRLQPTWILG------------------------------------------VGGSSTWAMAE--D-RPQQP---QLDMPLV-LDQGLTRQMRLRVESLKQRGEKHQDGEKLLQPA---------------------ESVYRLNFTQQQ-QLQFERWNVVLDKPGKVTITGTSQNWTPDLTNL-----------MTRQLLDPTAIFWRKEDS----------DAMDWNEADALEFGERLSDLAKIRKVMYFLITF…		-	-	-	-	-	-	-	-	-	-	-	-	-	-	-	-	-	-	-	-	-	-	-	-	-	-	-	-	-	-	-	-	-	-	-	-	-	-	-	-	-
69	ref	XP_002822318.1	olfactory marker protein [Pongo abelii]	Pongo abelii	483	69	------------------------------------------------------------------------------------------------------------------------------------------------------------------------------------------------------------MAE--D-RPQQL---QLDMPLV-LDQGLTRQMRLRMESLKQRGEKRQDGEKLLRPA---------------------ESVYRLNFTQQQ-RLQFERWNVVLDKPGKVTITGTSQNWTPDLTNL-----------MTRQLLDPTAIFWRKEDS----------DAMDWNEADALEFGERLSDLAKIRKVMYFLITF…		-	-	-	-	-	-	-	-	-	-	-	-	-	-	-	-	-	-	-	-	-	-	-	-	-	-	-	-	-	-	-	-	-	-	-	-	-	-	-	-	-
70	gb	AAA20485.1	olfactory marker protein [Homo sapiens]	Homo sapiens	483	70	------------------------------------------------------------------------------------------------------------------------------------------------------------------------------------------------------------MAE--D-RPQQP---QLDMPLV-LDQGLTRQMRLRVESLKQRGEKRQDGEKLLQPA---------------------ESVYRLNFTQQQ-RLQFERWNVVLDKPGKVTITGTSQNWTPDLTNL-----------MTRQLLDPTAIFWRKEDS----------DAIDWNEADALEFGERLSDLAKIRKVMYFLVTF…		-	-	-	-	-	-	-	-	-	-	-	-	-	-	-	-	-	-	-	-	-	-	-	-	-	-	-	-	-	-	-	-	-	-	-	-	-	-	-	-	-
71	sp	P47874.2	RecName: Full=Olfactory marker protein; AltName: Full=Olfactory neuronal-specific protein [Homo sapiens]	Homo sapiens	483	71	------------------------------------------------------------------------------------------------------------------------------------------------------------------------------------------------------------MAE--D-RPQQP---QLDMPLV-LDQGLTRQMRLRVESLKQRGEKRQDGEKLLQPA---------------------ESVYRLNFTQQQ-RLQFERWNVVLDKPGKVTITGTSQNWTPDLTNL-----------MTRQLLDPTAIFWRKEDS----------DAIDWNEADALEFGERLSDLAKIRKVMYFLVTF…		-	-	-	-	-	-	-	-	-	-	-	-	-	-	-	-	-	-	-	-	-	-	-	-	-	-	-	-	-	-	-	-	-	-	-	-	-	-	-	-	-
72	ref	NP_006180.1	olfactory marker protein [Homo sapiens]	Homo sapiens	483	72	------------------------------------------------------------------------------------------------------------------------------------------------------------------------------------------------------------MAE--D-RPQQP---QLDMPLV-LDQGLTRQMRLRVESLKQRGEKRQDGEKLLQPA---------------------ESVYRLNFTQQQ-RLQFERWNVVLDKPGKVTITGTSQNWTPDLTNL-----------MTRQLLDPTAIFWRKEDS----------DAIDWNEADALEFGERLSDLAKIRKVMYFLVTF…		-	-	-	-	-	-	-	-	-	-	-	-	-	-	-	-	-	-	-	-	-	-	-	-	-	-	-	-	-	-	-	-	-	-	-	-	-	-	-	-	-
73	gb	AAH69365.1	Olfactory marker protein [Homo sapiens]	Homo sapiens	483	73	------------------------------------------------------------------------------------------------------------------------------------------------------------------------------------------------------------MAE--D-RPQQP---QLDMPLV-LDQGLTRQMRLRVESLKQRGEKRQDGEKLLQPA---------------------ESVYRLNFTQQQ-RLQFERWNVVLDKPGKVTITGTSQNWTPDLTNL-----------MTRQLLDPTAIFWRKEDS----------DAIDWNEADALEFGERLSDLAKIRKVMYFLVTF…		-	-	-	-	-	-	-	-	-	-	-	-	-	-	-	-	-	-	-	-	-	-	-	-	-	-	-	-	-	-	-	-	-	-	-	-	-	-	-	-	-
74	gb	AAH69115.1	Olfactory marker protein [Homo sapiens]	Homo sapiens	483	74	------------------------------------------------------------------------------------------------------------------------------------------------------------------------------------------------------------MAE--D-RPQQP---QLDMPLV-LDQGLTRQMRLRVESLKQRGEKRQDGEKLLQPA---------------------ESVYRLNFTQQQ-RLQFERWNVVLDKPGKVTITGTSQNWTPDLTNL-----------MTRQLLDPTAIFWRKEDS----------DAIDWNEADALEFGERLSDLAKIRKVMYFLVTF…		-	-	-	-	-	-	-	-	-	-	-	-	-	-	-	-	-	-	-	-	-	-	-	-	-	-	-	-	-	-	-	-	-	-	-	-	-	-	-	-	-
75	gb	EAW75017.1	|gnl|WGS:AADB|hCP1640019|gi|119595423 olfactory marker protein [Homo sapiens]	Homo sapiens	483	75	------------------------------------------------------------------------------------------------------------------------------------------------------------------------------------------------------------MAE--D-RPQQP---QLDMPLV-LDQGLTRQMRLRVESLKQRGEKRQDGEKLLQPA---------------------ESVYRLNFTQQQ-RLQFERWNVVLDKPGKVTITGTSQNWTPDLTNL-----------MTRQLLDPTAIFWRKEDS----------DAIDWNEADALEFGERLSDLAKIRKVMYFLVTF…		-	-	-	-	-	-	-	-	-	-	-	-	-	-	-	-	-	-	-	-	-	-	-	-	-	-	-	-	-	-	-	-	-	-	-	-	-	-	-	-	-
76	ref	XP_005633517.1	olfactory marker protein [Canis lupus familiaris]	Canis lupus familiaris	483	76	------------------------------------------------------------------------------------------------------------------------------------------------------------------------------------------------------------MAE--D-GPKQP---QLSMPLV-LDPDLTKQMRLRVESLKQRGEKRQDGEKLLRPA---------------------EAVYRLDFVQQQ-KLQFERWDVELDKPGKVTITGTSQNWTPDLTNL-----------MTRQLLDPAAIFWRKEDA----------EAMDWNEADALEFGERLSDLAKIRKVMYFLITF…		-	-	-	-	-	-	-	-	-	-	-	-	-	-	-	-	-	-	-	-	-	-	-	-	-	-	-	-	-	-	-	-	-	-	-	-	-	-	-	-	-
77	ref	XP_025866218.1	olfactory marker protein [Vulpes vulpes]	Vulpes vulpes	483	77	------------------------------------------------------------------------------------------------------------------------------------------------------------------------------------------------------------MAE--D-GPKQP---QLSMPLV-LDHDLTKQMRLRVESLKQRGEKRQDGEKLLRPA---------------------EAVYRLDFVQQQ-KLQFERWDVELDKPGKVTITGTSQNWTPDLTNL-----------MTRQLLDPAAIFWRKEDA----------EAMDWNEADALEFGERLSDLAKIRKVMYFLITF…		-	-	-	-	-	-	-	-	-	-	-	-	-	-	-	-	-	-	-	-	-	-	-	-	-	-	-	-	-	-	-	-	-	-	-	-	-	-	-	-	-
78	gb	AES03348.1	|gi|355708686 olfactory marker protein, partial [Mustela putorius furo]	Mustela putorius furo	483	78	-----------------------------------------------------------------------------------------------------------------------------------------------------------------------------------------------------------------------------------------------------------DGEKLLRPA---------------------ESVYRLDFVQQQ-KLQFERWDVVLDKPGKVTITGTSQNWTPDLTNL-----------MTRQLLDPAAIFWRKEDS----------EA-------------------------------…		-	-	-	-	-	-	-	-	-	-	-	-	-	-	-	-	-	-	-	-	-	-	-	-	-	-	-	-	-	-	-	-	-	-	-	-	-	-	-	-	-
79	ref	XP_012919820.1	PREDICTED: olfactory marker protein [Mustela putorius furo]	Mustela putorius furo	483	79	---------------------------------------------MP------------------------------QFLPLGGGERRRGGPPIPILSTGQGRARLGLGARRGEGPGEGQRVGGASLGASGP-GCEAPAHTAHGAPRHTGLPGS------------------------------------------VAAAAAPGMAE--D-GPKQP---QLSMPLV-LDQDLTKQMRLRVESLKQRGEKRQDGEKLLRPA---------------------ESVYRLDFVQQQ-KLQFERWDVVLDKPGKVTITGTSQNWTPDLTNL-----------MTRQLLDPAAIFWRKEDS----------EAMDWNEADALEFGERLSDLAKIRKVMYFLITF…		-	-	-	-	-	-	-	-	-	-	-	-	-	-	-	-	-	-	-	-	-	-	-	-	-	-	-	-	-	-	-	-	-	-	-	-	-	-	-	-	-
80	ref	XP_023095175.1	olfactory marker protein [Felis catus]	Felis catus	483	80	------------------------------------------------------------------------------------------------------------------------------------------------------------------------------------------------------------MAE--D-GPKPP---QLNMPLV-LDHNLTRQMRLRVESLKQRGEKRQDGEKLLRPA---------------------ESVYRLDFVQQQ-KLQFERWDVVLDKPGKVTITGTSQNWTPDLTNL-----------MTRQLLDPAAIFWHKEDA----------DTMDWNEADALEFGERLSDLAKIRKVMYFLIAF…		-	-	-	-	-	-	-	-	-	-	-	-	-	-	-	-	-	-	-	-	-	-	-	-	-	-	-	-	-	-	-	-	-	-	-	-	-	-	-	-	-
81	ref	XP_019305449.1	PREDICTED: olfactory marker protein [Panthera pardus]	Panthera pardus	483	81	------------------------------------------------------------------------------------------------------------------------------------------------------------------------------------------------------------MAE--D-GPKPP---QLNMPLV-LDHDLTRQMRLRVESLKQRGEKRQDGEKLLRPA---------------------ESVYRLDFIQQQ-KLQFERWDVVLDKPGKVTITGTSQNWTPDLTNL-----------MTRQLLDPAAIFWHKEDS----------DTMDWNEADALEFGERLSDLAKIRKVMYFLIAF…		-	-	-	-	-	-	-	-	-	-	-	-	-	-	-	-	-	-	-	-	-	-	-	-	-	-	-	-	-	-	-	-	-	-	-	-	-	-	-	-	-
82	ref	XP_025783763.1	olfactory marker protein [Puma concolor]	Puma concolor	483	82	------------------------------------------------------------------------------------------------------------------------------------------------------------------------------------------------------------MAE--D-GPKPL---QLNMPLV-LDHNLTRQMRLRVESLKQRGEKRQDGEKLLQPA---------------------ESVYRLDFIQQQ-RLQFERWDVVLDKPGKVTITGTSQNWTPDLTNL-----------MTRQLLDPAAIFWHKEDS----------DTMDWNEADALEFGERLSDLAKIRKVMYFLIAF…		-	-	-	-	-	-	-	-	-	-	-	-	-	-	-	-	-	-	-	-	-	-	-	-	-	-	-	-	-	-	-	-	-	-	-	-	-	-	-	-	-
83	ref	XP_027436727.1	olfactory marker protein [Zalophus californianus]	Zalophus californianus	483	83	------------------------------------------------------------------------------------------------------------------------------------------------------------------------------------------------------------MAE--D-GPKQL---QLSMPLV-LDQDLTKQMRLRVESLKQRGEKRQDGEKLLWPT---------------------EAVYRLDFVRQQ-KLQFERWDVVLDKPGKVTITGTSQNWTPDLTNL-----------MTRQLLDPAAIFWCREDS----------DTMDWNEADALEFGERLSDLAKIRKVMYFLITF…		-	-	-	-	-	-	-	-	-	-	-	-	-	-	-	-	-	-	-	-	-	-	-	-	-	-	-	-	-	-	-	-	-	-	-	-	-	-	-	-	-
84	ref	XP_012416029.1	PREDICTED: olfactory marker protein [Odobenus rosmarus divergens]	Odobenus rosmarus divergens	483	84	------------------------------------------------------------------------------------------------------------------------------------------------------------------------------------------------------------------------------MPLV-LDQDLTKQMRLRVESLKQRGEKRQDGEKLLRPA---------------------EAMYRLDFVRQQ-KLQFERWDVVLDKPGKVTITGTSQNWTPDLTNL-----------MTRQLLDPAAIFWLREDS----------DAMDWNEADALEFGERLSDLAKIRKVMYFLITF…		-	-	-	-	-	-	-	-	-	-	-	-	-	-	-	-	-	-	-	-	-	-	-	-	-	-	-	-	-	-	-	-	-	-	-	-	-	-	-	-	-
85	ref	XP_006730774.1	olfactory marker protein [Leptonychotes weddellii]	Leptonychotes weddellii	483	85	------------------------------------------------------------------------------------------------------------------------------------------------------------------------------------------------------------MAE--D-GPKQP---QLSMPLV-LDQDLTRQMRLRVESLKLRGGRRQDGEKLLQPA---------------------EAMYRLDFVRQQ-KLQFERWDVVLDKPGKVTITGTSQNWTPDLTNL-----------MTRQLLDPTAIFWRREDS----------AAMDWNEADALEFGERLADLAKIRKVMYFLITF…		-	-	-	-	-	-	-	-	-	-	-	-	-	-	-	-	-	-	-	-	-	-	-	-	-	-	-	-	-	-	-	-	-	-	-	-	-	-	-	-	-
86	ref	XP_032283169.1	olfactory marker protein [Phoca vitulina]	Phoca vitulina	483	86	------------------------------------------------------------------------------------------------------------------------------------------------------------------------------------------------------------MAE--D-GPKQP---QLSMPLV-LDQDLTRQMRLRVESLKLRGGKRQDGEKLLQPA---------------------EAVYRLDFVRQQ-KLQFERWDVVLDKPGKVTITGTSQNWTPDLTNL-----------MTRQLLDPTAIFWRREDS----------DAMDWNEADALEFGERLSDLAKIRKVMYFLITF…		-	-	-	-	-	-	-	-	-	-	-	-	-	-	-	-	-	-	-	-	-	-	-	-	-	-	-	-	-	-	-	-	-	-	-	-	-	-	-	-	-
87	ref	XP_030691854.1	olfactory marker protein [Globicephala melas]	Globicephala melas	483	87	------------------------------------------------------------------------------------------------------------------------------------------------------------------------------------------------------------MAE--N-EPKPT---QLDTPLV-LGEDLTKQMRLRVESLKQRGGKRQDGEKLPPPA---------------------ESVYHIDFIQQQ-RL-----NVMLDKPGKVTITGTSQIWMPDLTNL-----------MTRQLLDRAAIFWRKEDS----------EAMDWNEADALEFGERLSELAKIRKVMYFLITF…		-	-	-	-	-	-	-	-	-	-	-	-	-	-	-	-	-	-	-	-	-	-	-	-	-	-	-	-	-	-	-	-	-	-	-	-	-	-	-	-	-
88	ref	XP_033718103.1	olfactory marker protein [Tursiops truncatus]	Tursiops truncatus	483	88	------------------------------------------------------------------------------------------------------------------------------------------------------------------------------------------------------------MAE--D-EPKPT---QLDTPLV-LGEDLTKQMRLRVESLKQRGGKRQDGEKLPPPA---------------------ESMYRIDFIQQQ-RL-----DVVLDKPGKVTITGTSQIWMPDLTNL-----------MTRQLLDRAAIFWRKEDS----------EAMDWNEADALEFGERLSELAKIRKVMYFLITF…		-	-	-	-	-	-	-	-	-	-	-	-	-	-	-	-	-	-	-	-	-	-	-	-	-	-	-	-	-	-	-	-	-	-	-	-	-	-	-	-	-
89	gb	AQS27910.1	olfactory marker protein, partial [Phocoena phocoena]	Phocoena phocoena	483	89	------------------------------------------------------------------------------------------------------------------------------------------------------------------------------------------------------------XAE--D-EPKPT---QLDMPLV-LDEDLTKQMRLRAESLQQRGGMRQDGEKLLQPA---------------------KSMYRIDFTQQP-RLQFEPWDVVLDKPGKVTITGTSQIWTPDLTKL-----------MTRQLLDPAAIFWRKEDS----------EAMDWNEADALEFGERLSELAKIHKVMYFLITS…		-	-	-	-	-	-	-	-	-	-	-	-	-	-	-	-	-	-	-	-	-	-	-	-	-	-	-	-	-	-	-	-	-	-	-	-	-	-	-	-	-
90	dbj	BAL14438.1	olfactory marker protein [Phocoenoides dalli]	Phocoenoides dalli	483	90	------------------------------------------------------------------------------------------------------------------------------------------------------------------------------------------------------------MAE--D-EPKPT---QLDMPLV-LDEDLTKQMRLRAESLQQRGGKRQDGEKLLQPA---------------------KSMYRIDFTQQP-RLQFEPWDVVLDKPGKVTITGTSQIWTPDLTNL-----------MTRQLLDPAAIFWRKEDS----------EAMDWNEADALEFGERLSELAKIRKVMYFLITS…		-	-	-	-	-	-	-	-	-	-	-	-	-	-	-	-	-	-	-	-	-	-	-	-	-	-	-	-	-	-	-	-	-	-	-	-	-	-	-	-	-
91	gb	AQS27908.1	olfactory marker protein [Delphinapterus leucas]	Delphinapterus leucas	483	91	------------------------------------------------------------------------------------------------------------------------------------------------------------------------------------------------------------MAE--D-EPKPT---QLDMPLV-LDEDLTKQMRLRVESLQQRGGKRQDGEKLLQPA---------------------KSMYRIDFIQQQ-RLQSERWDVVLDKPGRVTVTGTSQIWTPDLTNL-----------ITRQLLDPAAIFWRKEDS----------EAMDWNEADALEFGERLSELAKILKVMYFLITF…		-	-	-	-	-	-	-	-	-	-	-	-	-	-	-	-	-	-	-	-	-	-	-	-	-	-	-	-	-	-	-	-	-	-	-	-	-	-	-	-	-
92	ref	XP_022449601.1	olfactory marker protein [Delphinapterus leucas]	Delphinapterus leucas	483	92	------------------------------------------------------------------------------------------------MWGRPPSCPLRFEDGVGLGRASGKEGRDEEGGERGDGAPLWWPLALAVRPQSTRLLDG------------------------------------------GGGNSKGAMAE--D-EPKPT---QLDMPLV-LDEDLTKQMRLRVESLQQRGGKRQDGEKLLQPA---------------------KSMYRIDFIQQQ-RLQSERWDVVLDKPGRVTVTGTSQIWTPDLTNL-----------ITRQLLDPAAIFWRKEDS----------EAMDWNEADALEFGERLSELAKILKVMYFLITF…		-	-	-	-	-	-	-	-	-	-	-	-	-	-	-	-	-	-	-	-	-	-	-	-	-	-	-	-	-	-	-	-	-	-	-	-	-	-	-	-	-
93	dbj	BAL14436.1	olfactory marker protein [Kogia sima]	Kogia sima	483	93	------------------------------------------------------------------------------------------------------------------------------------------------------------------------------------------------------------MAE--D-EPKPT---QLDMPLV-LDEDLTKQTRLRLESLKQR----QDGEKLLQPA---------------------ESVYRTDFIQQQ-RLRFERWDVVLDKPGKVTITGTSQIWTPDLTNP-----------MTRQLLDPAAIFWRKEDS----------EAVDWNEADALEFGERLSELAKIRRVMYFLITF…		-	-	-	-	-	-	-	-	-	-	-	-	-	-	-	-	-	-	-	-	-	-	-	-	-	-	-	-	-	-	-	-	-	-	-	-	-	-	-	-	-
94	ref	XP_028357280.1	olfactory marker protein [Physeter catodon]	Physeter catodon	483	94	-------------------------MRSVETPLTAAQETPAGGLQPLLMLSPVSACPPPP---------------------------------------------ALLLPQLVPEEPATLLPACSASITASARSRERGVWGRPPSCTPHFEDGVGLGRASGKEGRDDEGGERGGGAPLWWPLALAVRPQSTRRLDGGGGSSKQAVAE--D-EPKPTQ---LDTPLV-LDEDLTQQMRLRLESLKQRGGKRQDGEKLLQPA---------------------ESVYLIDFIQQQ-RLQFERWDVVLDKPGKVTITGTSQIWTPDLTNL-----------TTRQLLDPAAILWREEG--S--------EAMDGNEADALEFGERLSELAKIRRVMYFLITF…		-	-	-	-	-	-	-	-	-	-	-	-	-	-	-	-	-	-	-	-	-	-	-	-	-	M	R	S	V	E	T	P	L	T	A	A	Q	E	T	P	A
95	gb	AQS27913.1	olfactory marker protein [Ziphius cavirostris]	Ziphius cavirostris	483	95	------------------------------------------------------------------------------------------------------------------------------------------------------------------------------------------------------------MAE--N-EPKPP---QLDMPLV-LDEDLTKQMRLRVESLKRRGGKRQDGEKLLQPA---------------------ESVYRVDFIQQQ-RLQFERWDIVLDKPGKVTITGTSQIWTPDLTNL-----------MMRQLLDPAAIFWLKEDS----------VAMDWNEADALEFGERLSELAKIRKVMYFLITF…		-	-	-	-	-	-	-	-	-	-	-	-	-	-	-	-	-	-	-	-	-	-	-	-	-	-	-	-	-	-	-	-	-	-	-	-	-	-	-	-	-
96	gb	AQS27919.1	olfactory marker protein [Eschrichtius robustus]	Eschrichtius robustus	483	96	------------------------------------------------------------------------------------------------------------------------------------------------------------------------------------------------------------MAE--D-EPKPT---QLDMPLV-LDEDLTKQMRLRVESLKRRGRKRQDGEKLLQPA---------------------ESVYRIDFIQQQ-RLQFERWDVVLDKPGKVTITGTSQIWTPDLTNL-----------MTRQLLDPAAIFWRKEDS----------EAMDWNEADALEFGERLSELAKIRKVMYFLITF…		-	-	-	-	-	-	-	-	-	-	-	-	-	-	-	-	-	-	-	-	-	-	-	-	-	-	-	-	-	-	-	-	-	-	-	-	-	-	-	-	-
97	dbj	BAL14435.1	olfactory marker protein [Balaenoptera acutorostrata]	Balaenoptera acutorostrata	483	97	------------------------------------------------------------------------------------------------------------------------------------------------------------------------------------------------------------MAE--D-EPKPT---QLDMPLV-LDEDLTKQMRLRVESLKRRGRKRQDGEKLLQPA---------------------ESVYRIDFIQQQ-RLQFERWDVVLDKPGKVTITGTSQIWTPDLTNL-----------MTRQLLDPAAIFWRKEDS----------EAMDWNEADALEFGERLSELAKIRKVMYFLISF…		-	-	-	-	-	-	-	-	-	-	-	-	-	-	-	-	-	-	-	-	-	-	-	-	-	-	-	-	-	-	-	-	-	-	-	-	-	-	-	-	-
98	gb	AQS27918.1	olfactory marker protein [Balaenoptera edeni]	Balaenoptera edeni	483	98	------------------------------------------------------------------------------------------------------------------------------------------------------------------------------------------------------------MAE--D-EPKPT---QLDMPLV-LDEDLTKQMRLRVESLKRHGRKPQDGEKLLQPA---------------------ESVYRIDFIQQQ-RLQFERWDVVLDKPGKVTITGTSQIWTPDLTNL-----------MTRQLLDPAAIFWRKEDS----------EAMDWNEADALEFGERLSELAKIRKVMYFLITF…		-	-	-	-	-	-	-	-	-	-	-	-	-	-	-	-	-	-	-	-	-	-	-	-	-	-	-	-	-	-	-	-	-	-	-	-	-	-	-	-	-
99	gb	AQS27914.1	olfactory marker protein [Balaenoptera musculus]	Balaenoptera musculus	483	99	------------------------------------------------------------------------------------------------------------------------------------------------------------------------------------------------------------MAE--D-EPKPT---QLDMPLV-LDEDLTKQMRLRVESLKRRXRKXQDGEKLLQPA---------------------ESVYRXDFIQQQ-RLQFERWDVVLDKPGKVTITGTSQIWTPDLTNL-----------MTRQLLDPAAIFWRKEDS----------EAMDWNEADALEFGERLSELAKIRKVMYFLITF…		-	-	-	-	-	-	-	-	-	-	-	-	-	-	-	-	-	-	-	-	-	-	-	-	-	-	-	-	-	-	-	-	-	-	-	-	-	-	-	-	-
100	gb	AQS27920.1	olfactory marker protein [Megaptera novaeangliae]	Megaptera novaeangliae	483	100	------------------------------------------------------------------------------------------------------------------------------------------------------------------------------------------------------------MAE--D-EPKPT---QLDMPLV-LDEDLTKQMRLRVESLKRRGRKRQDGEKLLQPA---------------------ESVYRIDFIQQQ-RLQFERWDVVLDKPGKVTITGTSQIWTPDLTNL-----------MTRQLLDPAAIFWRKEDS----------EAMDWNEADALEFGERLSELAKIRKVMYFLITF…		-	-	-	-	-	-	-	-	-	-	-	-	-	-	-	-	-	-	-	-	-	-	-	-	-	-	-	-	-	-	-	-	-	-	-	-	-	-	-	-	-
101	ref	XP_003420074.1	olfactory marker protein [Loxodonta africana]	Loxodonta africana	483	101	------------------------------------------------------------------------------------------------------------------------------------------------------------------------------------------------------------MAE--D-EPQKP---QLEMLLA-PDEVLTTQMRLRVESLKQRGEKRQDGEKLLRPS---------------------EYVYRLDFTQQQ-KLQFERWNVILDKAGKVTITGTSQNWTPDLTNL-----------MTRQLLDPAAIFWRKEDS----------DAIDWNEADALEFGERLSDLAKIRKVMYFVVTF…		-	-	-	-	-	-	-	-	-	-	-	-	-	-	-	-	-	-	-	-	-	-	-	-	-	-	-	-	-	-	-	-	-	-	-	-	-	-	-	-	-
102	ref	XP_014711296.1	PREDICTED: olfactory marker protein [Equus asinus]	Equus asinus	483	102	------------------------------------------------------------------------------------------------------------------------------------------------------------------------------------------------------------MAE--D-EPKQL---QLEMPLV-PDEYLTRQMRLRVESLKQRGEKRQDGEKLLRPA---------------------ETVYRLDFVRQH-KLQFERWDVVLDKPGKVTITGTSQNWTPDLTNL-----------MTRQLLDPTAIFWRQEDS----------EAMGWNEADALEFGERLSELARIRKVMYFLITF…		-	-	-	-	-	-	-	-	-	-	-	-	-	-	-	-	-	-	-	-	-	-	-	-	-	-	-	-	-	-	-	-	-	-	-	-	-	-	-	-	-
103	ref	XP_023501435.1	olfactory marker protein [Equus caballus]	Equus caballus	483	103	------------------------------------------------------------------------------------------------------------------------------------------------------------------------------------------------------------MAE--D-KPKQL---QLEMPLV-PDEYLTRQMRLRVESLKQRGEKRQDGEKLLRPA---------------------ETVYRLDFVRQH-KLQFERWDVVLDKPGKVTITGTSQNWTPDLTNL-----------MTRQLLDPTAIFWRQEDS----------EAMGWNEADALEFGERLSELARIRKVMYFLITF…		-	-	-	-	-	-	-	-	-	-	-	-	-	-	-	-	-	-	-	-	-	-	-	-	-	-	-	-	-	-	-	-	-	-	-	-	-	-	-	-	-
104	ref	XP_008537536.1	PREDICTED: olfactory marker protein [Equus przewalskii]	Equus przewalskii	483	104	------------------------------------------------------------------------------------------------------------------------------------------------------------------------------------------------------------MAE--D-KPKQL---QLEMPLV-PDEYLTRQMRLRVESLKQRGEKRQDGEKLLRPA---------------------ETVYRLDFVRQH-KLQFERWDVVLDKPGKVTITGTSQNWTPDLTNL-----------MTRQLLDPTAIFWRQEDS----------EAMGWNEADALEFGERLSELARIRKVMYFLITF…		-	-	-	-	-	-	-	-	-	-	-	-	-	-	-	-	-	-	-	-	-	-	-	-	-	-	-	-	-	-	-	-	-	-	-	-	-	-	-	-	-
105	ref	XP_013834623.1	olfactory marker protein [Sus scrofa]	Sus scrofa	483	105	-------------------------------------------------------------------------MLPLANEPAPSPSAVARVVATTTDISHRSPGML--PPSCLPAVPPLPPQPGLEEALGDPALLHTPFGGLGGAGKGQWQREAGRGNGLRGGKAPLGWPLAWAARPRSTGLRDGRGSISSSSISSSCSSSARVMAE--D-GSKPT---QLTMPLV-LDQDLTKQMRLRVESLKQRGEKRQDGEKLLRPA---------------------EAVYRIDFIQQQ-RLQFERWDVVLDKPGKVTITGTSQNWTPDLTNL-----------MTRQLLDPAAIFWRKEAS----------EAMDWNEADALEFGERLSELARIRRVMYFLISF…		-	-	-	-	-	-	-	-	-	-	-	-	-	-	-	-	-	-	-	-	-	-	-	-	-	-	-	-	-	-	-	-	-	-	-	-	-	-	-	-	-
106	ref	XP_010971770.1	PREDICTED: olfactory marker protein [Camelus bactrianus]	Camelus bactrianus	483	106	------------------------------------------------------------------------------------------------------------------------------------------------------------------------------------------------------------MAE--E-GPKPT---QLNMPLV-LDEGLTKQMRLRVESLKQRGAKRQDGEKLLRPA---------------------ESMYRIDFIQQQ-RLLFERWDIVLDKPGKVTITGTSQNWTPDLTNL-----------MTRQLLDPAAIFWSKEDS----------EAMDWNEADALEFGERLSDLAKIRKVMYFLITF…		-	-	-	-	-	-	-	-	-	-	-	-	-	-	-	-	-	-	-	-	-	-	-	-	-	-	-	-	-	-	-	-	-	-	-	-	-	-	-	-	-
107	ref	XP_010988237.1	olfactory marker protein [Camelus dromedarius]	Camelus dromedarius	483	107	------------------------------------------------------------------------------------------------------------------------------------------------------------------------------------------------------------MAE--E-GPKPT---QLNMPLV-LDEGLTKQMRLRVESLKQRGAKRQDGEKLLRPA---------------------ESMYRIDFIQQQ-RLLFERWDIVLDKPGKVTITGTSQNWTPDLTNL-----------MTRQLLDPAAIFWSKEDS----------EAMDWNEADALEFGERLSDLAKIRKVMYFLITF…		-	-	-	-	-	-	-	-	-	-	-	-	-	-	-	-	-	-	-	-	-	-	-	-	-	-	-	-	-	-	-	-	-	-	-	-	-	-	-	-	-
108	gb	KAB1272615.1	Olfactory marker protein [Camelus dromedarius]	Camelus dromedarius	483	108	-----------------------MLLGTATFCVRLCARAACGFRAAATMFSCVKPYENQNYSALKRACLRRKVLFEDPNFPATDDSLYYKGTPGPTVRWKRPKDICEDPRLFVDGISSHDLHQGQVGNCWFVAACSSLASRESLWQKFTWLLHS------------------------------------------GGSSSIWAMAE--E-GPKPT---QLNMPLV-LDEGLTKQMRLRVESLKQRGAKRQDGEKLLRPA---------------------ESMYRIDFIQQQ-RLLFERWDIVLDKPGKVTITGTSQNWTPDLTNL-----------MTRQLLDPAAIFWSKEDS----------EAMDWNEADALEFGERLSDLAKIRKVMYFLITF…		-	-	-	-	-	-	-	-	-	-	-	-	-	-	-	-	-	-	-	-	-	-	-	M	L	L	G	T	A	T	F	C	V	R	L	C	A	R	A	A	C
109	ref	XP_020753228.1	olfactory marker protein [Odocoileus virginianus texanus]	Odocoileus virginianus texanus	483	109	------------------------------------------------------------------------------------------------------------------------------------------------------------------------------------------------------------MAE--D-EPKPS---QLSMPLV-LDRDLTKQMRLRVESLKLRGQKRQDGEKLLRPA---------------------ESVYRIDFIQQH-RLQFERWDVVLDQPGKVTITGTSQNWTPDLTNL-----------MTRQLLDPAAIFWRKEDS----------EAMDWNEADALEFGERLSDLAKIRKVMYFLITF…		-	-	-	-	-	-	-	-	-	-	-	-	-	-	-	-	-	-	-	-	-	-	-	-	-	-	-	-	-	-	-	-	-	-	-	-	-	-	-	-	-
110	ref	XP_024831659.1	olfactory marker protein [Bos taurus]	Bos taurus	483	110	------------------------------------------------------------------------------------------------------------------------------------------------------------------------------------------------------------MAE--D-EPKPS---QLSMPLV-LDRDLTKQMRLRMESLTQRGQKRQDGEKLLRPS---------------------ESVYRIDFIQQH-RLQFERWDVVLDQPGKVTITGTSQNWTPDLTNL-----------MTRQLLDPAAIFWRKEDS----------EAMDWNEADALEFGERLSDLAKIRKVMYFLITF…		-	-	-	-	-	-	-	-	-	-	-	-	-	-	-	-	-	-	-	-	-	-	-	-	-	-	-	-	-	-	-	-	-	-	-	-	-	-	-	-	-
111	ref	XP_019830390.1	PREDICTED: olfactory marker protein [Bos indicus]	Bos indicus	483	111	------------------------------------------------------------------------------------------------------------------------------------------------------------------------------------------------------------MAE--D-EPKPS---QLSMPLV-LDRDLTKQMRLRMESLTQRGQKRQDGEKLLRPS---------------------ESVYRIDFIQQH-RLQFERWDVVLDQPGKVTITGTSQNWTPDLTNL-----------MTRQLLDPAAIFWRKEDS----------EAMDWNEADALEFGERLSDLAKIRKVMYFLITF…		-	-	-	-	-	-	-	-	-	-	-	-	-	-	-	-	-	-	-	-	-	-	-	-	-	-	-	-	-	-	-	-	-	-	-	-	-	-	-	-	-
112	dbj	BAF49172.1	olfactory marker protein, partial [Capra hircus]	Capra hircus	483	112	----------------------------------------------------------------------------------------------------------------------------------------------------------------------------------------------------------------------PS---QLSMPLV-LDRDLTKQMRLRVESLKQRGQKRQDGEKLLRPA---------------------ESVYRIDFIQQH-RLQFERWDVVLDQPGKVTITGTSQNWTPDLTNL-----------MTRQLLDPAAIFWRKEDS----------EAMDWNEADALEFGERLSDLAKIRKV-------…		-	-	-	-	-	-	-	-	-	-	-	-	-	-	-	-	-	-	-	-	-	-	-	-	-	-	-	-	-	-	-	-	-	-	-	-	-	-	-	-	-
113	ref	XP_017914798.1	PREDICTED: olfactory marker protein [Capra hircus]	Capra hircus	483	113	------------------------------------------------------------------------------------------------------------------------------------------------------------------------------------------------------------MAE--D-EPKPS---QLSMPLV-LDRDLTKQMRLRVESLKQRGQKRQDGEKLLRPA---------------------ESVYRIDFIQQH-RLQFERWDVVLDQPGKVTITGTSQNWTPDLTNL-----------MTRQLLDPAAIFWRKEDS----------EAMDWNEADALEFGERLSDLAKIRKVMYFLITF…		-	-	-	-	-	-	-	-	-	-	-	-	-	-	-	-	-	-	-	-	-	-	-	-	-	-	-	-	-	-	-	-	-	-	-	-	-	-	-	-	-
114	ref	XP_011951488.1	olfactory marker protein [Ovis aries]	Ovis aries	483	114	------------------------------------------------------------------------------------------------------------------------------------------------------------------------------------------------------------MAE--D-EPKPS---QLSMPLV-LDRDLTKQMRLRVESLKQRGQKRQDGEKLLRPA---------------------ESVYRIDFIQQH-RLQFERWDVVLDQPGKVTITGTSQNWTPDLTNL-----------MTRQLLDPAAIFWRKEDS----------EAMDWNEADALEFGERLSDLAKIRKVMYFLITF…		-	-	-	-	-	-	-	-	-	-	-	-	-	-	-	-	-	-	-	-	-	-	-	-	-	-	-	-	-	-	-	-	-	-	-	-	-	-	-	-	-
115	ref	XP_017505575.1	PREDICTED: olfactory marker protein [Manis javanica]	Manis javanica	483	115	------------------------------------------------------------------------------------------------------------------------------------------------------------------------------------------------------------MAE--D-GPKQP---QLDMPLV-LDKDLTKQLRLRVESLKQRGEKRQDGEKLLRPA---------------------ESVYRLDFTQQQ-KLHFERWDVVLDKPGKVTITGTSQNWTPDLTNL-----------MTRQLLEPAAVFWRKEDS----------DAMDWNGADAQEFGERLSELARIRKAMYFLIAF…		-	-	-	-	-	-	-	-	-	-	-	-	-	-	-	-	-	-	-	-	-	-	-	-	-	-	-	-	-	-	-	-	-	-	-	-	-	-	-	-	-
116	ref	XP_004589919.1	PREDICTED: olfactory marker protein [Ochotona princeps]	Ochotona princeps	483	116	------------------------------------------------------------------------------------------------------------------------------------------------------------------------------------------------------------MAE--D-APQRP---QLDMPLV-LDKDLTRQMRLRVESLKQRGEKRQDGEKLLRPA---------------------ESVYRLDFVQQH-KLQFERWNVELDKPGKVTITGTSQNWTPDLTNL-----------MTRQLLDPAAIFWRKEDS----------DAMDWNEADALEFGERLSDLAKIRKVMYFLITF…		-	-	-	-	-	-	-	-	-	-	-	-	-	-	-	-	-	-	-	-	-	-	-	-	-	-	-	-	-	-	-	-	-	-	-	-	-	-	-	-	-
117	ref	XP_008261877.1	PREDICTED: olfactory marker protein [Oryctolagus cuniculus]	Oryctolagus cuniculus	483	117	------------------------------------------------------------------------------------------------------------------------------------------------------------------------------------------------------------MAE--E-APQRP---QLDMPLV-LDKDLTRQMRLRVESLKQRGEKRQDGEKLLRPA---------------------ESVYRLDFVQQQ-KLQFERWNVELDKPGKVTITGTSQNWTPDLTNL-----------MTRQLLDPAAIFWRKEDS----------DAMDWNEADALEFGERLSDLARIRKVMYFLITF…		-	-	-	-	-	-	-	-	-	-	-	-	-	-	-	-	-	-	-	-	-	-	-	-	-	-	-	-	-	-	-	-	-	-	-	-	-	-	-	-	-
118	ref	XP_015332866.1	PREDICTED: olfactory marker protein [Marmota marmota marmota]	Marmota marmota marmota	483	118	------------------------------------------------------------------------------------------------------------------------------------------------------------------------------------------------------------MAE--D-GPQKQ---QLDMPLV-LDKDLTKQMRLRVESLKQRGEKRQDGEKLLRPA---------------------ESVYRLDFTQQQ-RLQFERWNVALDKPGKVTITGTSQNWTPDLTNL-----------MTRQLLDPAAIFWRKEDS----------DAMDCNEADALEFGERLSDLAKIRKVMYFLITF…		-	-	-	-	-	-	-	-	-	-	-	-	-	-	-	-	-	-	-	-	-	-	-	-	-	-	-	-	-	-	-	-	-	-	-	-	-	-	-	-	-
119	ref	XP_026243134.1	olfactory marker protein [Urocitellus parryii]	Urocitellus parryii	483	119	------------------------------------------------------------------------------------------------------------------------------------------------------------------------------------------------------------MAE--D-GPQKQ---QLDMPLV-LDKDLTKQMRLRVESLKQRGEKRQDGEKLLRPA---------------------ESVYRLDFIQQQ-RLQFERWNVALDKPGKVTITGTSQNWTPDLTNL-----------MTRQLLDPAAIFWRKEDS----------DAMDCNEADALEFGERLSDLAKIRKVMYFLITF…		-	-	-	-	-	-	-	-	-	-	-	-	-	-	-	-	-	-	-	-	-	-	-	-	-	-	-	-	-	-	-	-	-	-	-	-	-	-	-	-	-
120	ref	XP_012869661.1	PREDICTED: olfactory marker protein [Dipodomys ordii]	Dipodomys ordii	483	120	------------------------------------------------------------------------------------------------------------------------------------------------------------------------------------------------------------MAE--D-GPQKQ---QLDMPLV-LDKDLTQQMRLRVESLKQRGEKRQDGEKLLRPA---------------------ESVYRLDFIQQQ-KLQFERWNVVLDKPGKVTITGTSQNWTPDLTNL-----------MTRQLLDPAAIFWRKEDS----------EAMDWNEADALEFGERLSDLAKIRKVMYFLITF…		-	-	-	-	-	-	-	-	-	-	-	-	-	-	-	-	-	-	-	-	-	-	-	-	-	-	-	-	-	-	-	-	-	-	-	-	-	-	-	-	-
121	gb	ERE78208.1	olfactory marker protein [Cricetulus griseus]	Cricetulus griseus	483	121	MRGPADHCLLPIFQLSVYSVVIELHEFLIVLEFRLLPEVPPILGDMISTFSCVKSYEDQSYSGLKRACLRRKVLFEDPNFPATDDSLYYKSTPGPTVSWKRPKDICDDPRLFVDGISSHDLHQGQVGNCWFVAACSSLASREVLWQK--------HPRLQ---PTWFLVVGG-----SGGSGSRC-------STW--------AMAE--D-GPQKQ---QLDMPLV-LDQDLTKQMRLRVESLKQRGEKRQDGEKLLRPA---------------------ESVYRLDFIQQQ-KLQFDRWDVVLDKPGKVTITGTSQNWTPDLTNL-----------MTRQLLDPAAIFWRKEDS----------DAMDWNEADALEFGERLSDLAKIRKVMYFLITF…		M	R	G	P	A	D	H	C	L	L	P	I	F	Q	L	S	V	Y	S	V	V	I	E	L	H	E	F	L	I	V	L	E	F	R	L	L	P	E	V	P	P
122	gb	ERE78209.1	olfactory marker protein [Cricetulus griseus]	Cricetulus griseus	483	122	------------------------------------------------------------------------------------------------------------------------------------------------------------------------------------------------------------MAE--D-GPQKQ---QLDMPLV-LDQDLTKQMRLRVESLKQRGEKRQDGEKLLRPA---------------------ESVYRLDFIQQQ-KLQFDRWDVVLDKPGKVTITGTSQNWTPDLTNL-----------MTRQLLDPAAIFWRKEDS----------DAMDWNEADALEFGERLSDLAKIRKVMYFLITF…		-	-	-	-	-	-	-	-	-	-	-	-	-	-	-	-	-	-	-	-	-	-	-	-	-	-	-	-	-	-	-	-	-	-	-	-	-	-	-	-	-
123	ref	XP_027298348.1	olfactory marker protein [Cricetulus griseus]	Cricetulus griseus	483	123	------------------------------------------------------------------------------------------------------------------------------------------------------------------------------------------------------------MAE--D-GPQKQ---QLDMPLV-LDQDLTKQMRLRVESLKQRGEKRQDGEKLLRPA---------------------ESVYRLDFIQQQ-KLQFDRWDVVLDKPGKVTITGTSQNWTPDLTNL-----------MTRQLLDPAAIFWRKEDS----------DAMDWNEADALEFGERLSDLAKIRKVMYFLITF…		-	-	-	-	-	-	-	-	-	-	-	-	-	-	-	-	-	-	-	-	-	-	-	-	-	-	-	-	-	-	-	-	-	-	-	-	-	-	-	-	-
124	ref	XP_027263511.1	olfactory marker protein [Cricetulus griseus]	Cricetulus griseus	483	124	------------------------------------------------------------------------------------------------------------------------------------------------------------------------------------------------------------MAE--D-GPQKQ---QLDMPLV-LDQDLTKQMRLRVESLKQRGEKRQDGEKLLRPA---------------------ESVYRLDFIQQQ-KLQFDRWDVVLDKPGKVTITGTSQNWTPDLTNL-----------MTRQLLDPAAIFWRKEDS----------DAMDWNEADALEFGERLSDLAKIRKVMYFLITF…		-	-	-	-	-	-	-	-	-	-	-	-	-	-	-	-	-	-	-	-	-	-	-	-	-	-	-	-	-	-	-	-	-	-	-	-	-	-	-	-	-
125	gb	AAZ13848.1	olfactory marker protein, partial [Mesocricetus auratus]	Mesocricetus auratus	483	125	-------------------------------------------------------------------------------------------------------------------------------------------------------------------------------------------------------------------------------------------------SLKQRGEKRQDGEKLLRPA---------------------ESVYRLDFIQQQ-KLQFDRWDVVLDKPGKVTITGTSQNWTPDLTNL-----------MTRQLLDPAAIFWRKEDS----------VAMDWNEADAL----------------------…		-	-	-	-	-	-	-	-	-	-	-	-	-	-	-	-	-	-	-	-	-	-	-	-	-	-	-	-	-	-	-	-	-	-	-	-	-	-	-	-	-
126	ref	XP_028733297.1	olfactory marker protein [Peromyscus leucopus]	Peromyscus leucopus	483	126	------------------------------------------------------------------------------------------------------------------------------------------------------------------------------------------------------------MAE--D-GPQKQ---QLDMPLV-LDQDLTKQMRLRVESLKQRGEKRQDGEKLLRPA---------------------ESVYRLDFIQQQ-KLQFDRWDVVLDKPGKVTITGTSQNWTPDLTNL-----------MTRQLLDPAAIFWRKEDS----------DAMDWNEADALEFGERLSDLAKIRKVMYFLITF…		-	-	-	-	-	-	-	-	-	-	-	-	-	-	-	-	-	-	-	-	-	-	-	-	-	-	-	-	-	-	-	-	-	-	-	-	-	-	-	-	-
127	gb	AAZ13850.1	olfactory marker protein, partial [Phodopus sungorus]	Phodopus sungorus	483	127	-------------------------------------------------------------------------------------------------------------------------------------------------------------------------------------------------------------------------------------------------SLKQRGEKRQDGEKLLRPA---------------------ESVYRLDFIQQQ-KLQFDRWDVVLDKPGKVTITGTSQNWTPDLTNL-----------MTRQLLDPAAIFWRKEDS----------DAMDWNEADAL----------------------…		-	-	-	-	-	-	-	-	-	-	-	-	-	-	-	-	-	-	-	-	-	-	-	-	-	-	-	-	-	-	-	-	-	-	-	-	-	-	-	-	-
128	ref	XP_021490462.1	olfactory marker protein [Meriones unguiculatus]	Meriones unguiculatus	483	128	------------------------------------------------------------------------------------------------------------------------------------------------------------------------------------------------------------MAE--D-GPQKQ---QLEMPLV-LDQDLTKQMRLRVESLKQRGEKRQDGEKLLRPA---------------------ESVYRLDFTQQQ-KLQFHRWDVVLDKPGKVTITGTSQNWTPDLTNL-----------MMRQLLDPAAIFWRKEDS----------DAMDWNEADALEFGERLSDLAKVRRVMYFLITF…		-	-	-	-	-	-	-	-	-	-	-	-	-	-	-	-	-	-	-	-	-	-	-	-	-	-	-	-	-	-	-	-	-	-	-	-	-	-	-	-	-
129	ref	XP_021023597.1	olfactory marker protein [Mus caroli]	Mus caroli	483	129	------------------------------------------------------------------------------------------------------------------------------------------------------------------------------------------------------------MAE--D-GPQKQ---QLEMPLV-LDQDLTQQMRLRVESLKQRGEKKQDGEKLIRPA---------------------ESVYRLDFIQQQ-KLQFDHWNVVLDKPGKVTITGTSQNWTPDLTNL-----------MTRQLLDPAAIFWRKEDS----------EAMDWNEADALEFGERLSDLAKIRKVMYFLITF…		-	-	-	-	-	-	-	-	-	-	-	-	-	-	-	-	-	-	-	-	-	-	-	-	-	-	-	-	-	-	-	-	-	-	-	-	-	-	-	-	-
130	gb	AAA18415.1	olfactory marker protein [Mus musculus]	Mus musculus	483	130	------------------------------------------------------------------------------------------------------------------------------------------------------------------------------------------------------------MAE--D-GPQKQ---QLEMPLV-LDQDLTQQMRLRVESLKQRGEKKQDGEKLIRPA---------------------ESVYRLDFIQQQ-KLQFDHWNVVLDKPGKVTITGTSQNWTPDLTNL-----------MTRQLLDPAAIFWRKEDS----------DAMDWNEADALEFGERLSDLAKIRKVMYFLITF…		-	-	-	-	-	-	-	-	-	-	-	-	-	-	-	-	-	-	-	-	-	-	-	-	-	-	-	-	-	-	-	-	-	-	-	-	-	-	-	-	-
131	gb	AAA20486.1	olfactory marker protein [Mus musculus]	Mus musculus	483	131	------------------------------------------------------------------------------------------------------------------------------------------------------------------------------------------------------------MAE--D-GPQKQ---QLEMPLV-LDQDLTQQMRLRVESLKQRGEKKQDGEKLIRPA---------------------ESVYRLDFIQQQ-KLQFDHWNVVLDKPGKVTITGTSQNWTPDLTNL-----------MTRQLLDPAAIFWRKEDS----------DAMDWNEADALEFGERLSDLAKIRKVMYFLITF…		-	-	-	-	-	-	-	-	-	-	-	-	-	-	-	-	-	-	-	-	-	-	-	-	-	-	-	-	-	-	-	-	-	-	-	-	-	-	-	-	-
132	ref	NP_035140.1	olfactory marker protein [Mus musculus]	Mus musculus	483	132	------------------------------------------------------------------------------------------------------------------------------------------------------------------------------------------------------------MAE--D-GPQKQ---QLEMPLV-LDQDLTQQMRLRVESLKQRGEKKQDGEKLIRPA---------------------ESVYRLDFIQQQ-KLQFDHWNVVLDKPGKVTITGTSQNWTPDLTNL-----------MTRQLLDPAAIFWRKEDS----------DAMDWNEADALEFGERLSDLAKIRKVMYFLITF…		-	-	-	-	-	-	-	-	-	-	-	-	-	-	-	-	-	-	-	-	-	-	-	-	-	-	-	-	-	-	-	-	-	-	-	-	-	-	-	-	-
133	sp	Q64288.3	RecName: Full=Olfactory marker protein [Mus musculus]	Mus musculus	483	133	------------------------------------------------------------------------------------------------------------------------------------------------------------------------------------------------------------MAE--D-GPQKQ---QLEMPLV-LDQDLTQQMRLRVESLKQRGEKKQDGEKLIRPA---------------------ESVYRLDFIQQQ-KLQFDHWNVVLDKPGKVTITGTSQNWTPDLTNL-----------MTRQLLDPAAIFWRKEDS----------DAMDWNEADALEFGERLSDLAKIRKVMYFLITF…		-	-	-	-	-	-	-	-	-	-	-	-	-	-	-	-	-	-	-	-	-	-	-	-	-	-	-	-	-	-	-	-	-	-	-	-	-	-	-	-	-
134	gb	AAH46600.1	Olfactory marker protein [Mus musculus]	Mus musculus	483	134	------------------------------------------------------------------------------------------------------------------------------------------------------------------------------------------------------------MAE--D-GPQKQ---QLEMPLV-LDQDLTQQMRLRVESLKQRGEKKQDGEKLIRPA---------------------ESVYRLDFIQQQ-KLQFDHWNVVLDKPGKVTITGTSQNWTPDLTNL-----------MTRQLLDPAAIFWRKEDS----------DAMDWNEADALEFGERLSDLAKIRKVMYFLITF…		-	-	-	-	-	-	-	-	-	-	-	-	-	-	-	-	-	-	-	-	-	-	-	-	-	-	-	-	-	-	-	-	-	-	-	-	-	-	-	-	-
135	gb	AAI32328.1	Olfactory marker protein [Mus musculus]	Mus musculus	483	135	------------------------------------------------------------------------------------------------------------------------------------------------------------------------------------------------------------MAE--D-GPQKQ---QLEMPLV-LDQDLTQQMRLRVESLKQRGEKKQDGEKLIRPA---------------------ESVYRLDFIQQQ-KLQFDHWNVVLDKPGKVTITGTSQNWTPDLTNL-----------MTRQLLDPAAIFWRKEDS----------DAMDWNEADALEFGERLSDLAKIRKVMYFLITF…		-	-	-	-	-	-	-	-	-	-	-	-	-	-	-	-	-	-	-	-	-	-	-	-	-	-	-	-	-	-	-	-	-	-	-	-	-	-	-	-	-
136	gb	EDL16332.1	|gnl|WGS:AAHY|mCP47012|gi|148684385 olfactory marker protein [Mus musculus]	Mus musculus	483	136	------------------------------------------------------------------------------------------------------------------------------------------------------------------------------------------------------------MAE--D-GPQKQ---QLEMPLV-LDQDLTQQMRLRVESLKQRGEKKQDGEKLIRPA---------------------ESVYRLDFIQQQ-KLQFDHWNVVLDKPGKVTITGTSQNWTPDLTNL-----------MTRQLLDPAAIFWRKEDS----------DAMDWNEADALEFGERLSDLAKIRKVMYFLITF…		-	-	-	-	-	-	-	-	-	-	-	-	-	-	-	-	-	-	-	-	-	-	-	-	-	-	-	-	-	-	-	-	-	-	-	-	-	-	-	-	-
137	gb	AAI38223.1	Olfactory marker protein [Mus musculus]	Mus musculus	483	137	------------------------------------------------------------------------------------------------------------------------------------------------------------------------------------------------------------MAE--D-GPQKQ---QLEMPLV-LDQDLTQQMRLRVESLKQRGEKKQDGEKLIRPA---------------------ESVYRLDFIQQQ-KLQFDHWNVVLDKPGKVTITGTSQNWTPDLTNL-----------MTRQLLDPAAIFWRKEDS----------DAMDWNEADALEFGERLSDLAKIRKVMYFLITF…		-	-	-	-	-	-	-	-	-	-	-	-	-	-	-	-	-	-	-	-	-	-	-	-	-	-	-	-	-	-	-	-	-	-	-	-	-	-	-	-	-
138	ref	XP_021050235.1	olfactory marker protein [Mus pahari]	Mus pahari	483	138	------------------------------------------------------------------------------------------------------------------------------------------------------------------------------------------------------------MAE--D-GPQKQ---QLEMPLA-LDQDLTQQMRLRVESLKQRGEKKQDGEKLLRPA---------------------ESVYRLDFIQQQ-KLQFDHWNVVLDKPGKVTITGTSQNWTPDLTNL-----------MTRQLLDPAAIFWRKEDS----------DAMDWNEADALEFGERLSDLAKVRKVMYFLITF…		-	-	-	-	-	-	-	-	-	-	-	-	-	-	-	-	-	-	-	-	-	-	-	-	-	-	-	-	-	-	-	-	-	-	-	-	-	-	-	-	-
139	sp	P08523.2	RecName: Full=Olfactory marker protein; AltName: Full=Olfactory neuronal-specific protein [Rattus norvegicus]	Rattus norvegicus	483	139	------------------------------------------------------------------------------------------------------------------------------------------------------------------------------------------------------------MAE--D-GPQKQ---QLDMPLV-LDQDLTKQMRLRVESLKQRGEKKQDGEKLLRPA---------------------ESVYRLDFIQQQ-KLQFDHWNVVLDKPGKVTITGTSQNWTPDLTNL-----------MTRQLLDPAAIFWRKEDS----------DAMDWNEADALEFGERLSDLAKIRKVMYFLITF…		-	-	-	-	-	-	-	-	-	-	-	-	-	-	-	-	-	-	-	-	-	-	-	-	-	-	-	-	-	-	-	-	-	-	-	-	-	-	-	-	-
140	gb	AAA03054.1	olfactory marker protein [Rattus norvegicus]	Rattus norvegicus	483	140	------------------------------------------------------------------------------------------------------------------------------------------------------------------------------------------------------------MAE--D-GPQKQ---QLDMPLV-LDQDLTKQMRLRVESLKQRGEKKQDGEKLLRPA---------------------ESVYRLDFIQQQ-KLQFDHWNVVLDKPGKVTITGTSQNWTPDLTNL-----------MTRQLLDPAAIFWRKEDS----------DAMDWNEADALEFGERLSDLAKIRKVMYFLITF…		-	-	-	-	-	-	-	-	-	-	-	-	-	-	-	-	-	-	-	-	-	-	-	-	-	-	-	-	-	-	-	-	-	-	-	-	-	-	-	-	-
141	ref	NP_036748.1	olfactory marker protein [Rattus norvegicus]	Rattus norvegicus	483	141	------------------------------------------------------------------------------------------------------------------------------------------------------------------------------------------------------------MAE--D-GPQKQ---QLDMPLV-LDQDLTKQMRLRVESLKQRGEKKQDGEKLLRPA---------------------ESVYRLDFIQQQ-KLQFDHWNVVLDKPGKVTITGTSQNWTPDLTNL-----------MTRQLLDPAAIFWRKEDS----------DAMDWNEADALEFGERLSDLAKIRKVMYFLITF…		-	-	-	-	-	-	-	-	-	-	-	-	-	-	-	-	-	-	-	-	-	-	-	-	-	-	-	-	-	-	-	-	-	-	-	-	-	-	-	-	-
142	gb	EDM18454.1	olfactory marker protein [Rattus norvegicus]	Rattus norvegicus	483	142	------------------------------------------------------------------------------------------------------------------------------------------------------------------------------------------------------------MAE--D-GPQKQ---QLDMPLV-LDQDLTKQMRLRVESLKQRGEKKQDGEKLLRPA---------------------ESVYRLDFIQQQ-KLQFDHWNVVLDKPGKVTITGTSQNWTPDLTNL-----------MTRQLLDPAAIFWRKEDS----------DAMDWNEADALEFGERLSDLAKIRKVMYFLITF…		-	-	-	-	-	-	-	-	-	-	-	-	-	-	-	-	-	-	-	-	-	-	-	-	-	-	-	-	-	-	-	-	-	-	-	-	-	-	-	-	-
143	ref	XP_032748872.1	olfactory marker protein [Rattus rattus]	Rattus rattus	483	143	------------------------------------------------------------------------------------------------------------------------------------------------------------------------------------------------------------MAE--D-GPQKQ---QLDMPLV-LDQDLTKQMRLRVESLKQRGEKKQDGEKLLRPA---------------------ESVYRLDFIQQQ-KLQFDHWNVVLDKPGKVTITGTSQNWTPDLTNL-----------MTRQLLDPAAIFWRKEDS----------DAMDWNEADALEFGERLSDLAKIRKVMYFLITF…		-	-	-	-	-	-	-	-	-	-	-	-	-	-	-	-	-	-	-	-	-	-	-	-	-	-	-	-	-	-	-	-	-	-	-	-	-	-	-	-	-
144	ref	XP_003468587.1	olfactory marker protein [Cavia porcellus]	Cavia porcellus	483	144	------------------------------------------------------------------------------------------------------------------------------------------------------------------------------------------------------------MAE--D-GP--K---QLEMPLV-LDQGLTKQMRLRVESLKQRGEKRQDGEKLLRPA---------------------ESVYRIDFIQQQ-RLQFERWNVVLDKPGKVTITGTSQNWTPDLTNL-----------MTRQLLDPAAIFWRKEDS----------DAMDWNEADALEFGERLSDLAKIRKVMYFLITF…		-	-	-	-	-	-	-	-	-	-	-	-	-	-	-	-	-	-	-	-	-	-	-	-	-	-	-	-	-	-	-	-	-	-	-	-	-	-	-	-	-
145	ref	XP_004632582.1	olfactory marker protein [Octodon degus]	Octodon degus	483	145	------------------------------------------------------------------------------------------------------------------------------------------------------------------------------------------------------------MAE--D-GL--K---QLEMPLV-LDQDLTKQMRLRVESLKQRGEKRQDGEKLLRPA---------------------ESVYRIDFTQQQ-KLQFERWNVVLDKPGKVTITGTSQNWTPDLTNL-----------MTRQLLDPAAIFWRKEDS----------EAMDWNEADAQEFGERLSDLAKIRKVMYFLITF…		-	-	-	-	-	-	-	-	-	-	-	-	-	-	-	-	-	-	-	-	-	-	-	-	-	-	-	-	-	-	-	-	-	-	-	-	-	-	-	-	-
146	ref	XP_021103899.1	olfactory marker protein [Heterocephalus glaber]	Heterocephalus glaber	483	146	------------------------------------------------------------------------------------------------------------------------------------------------------------------------------------------------------------MAE--D-GPK-----QLEMPLV-LDQYLTKQMRLRMESLKQRGEKRQDGEKLLRPA---------------------ESVYRIDFIQQQ-RLQFERWNVELDKPGKVTITGTSQNWTPDLTNL-----------MTRQLLDPAAIFWRKEDS----------DVMDCNEADALEFGERLSDLAKVRKVMYFLITF…		-	-	-	-	-	-	-	-	-	-	-	-	-	-	-	-	-	-	-	-	-	-	-	-	-	-	-	-	-	-	-	-	-	-	-	-	-	-	-	-	-
147	ref	XP_007490975.1	PREDICTED: olfactory marker protein [Monodelphis domestica]	Monodelphis domestica	483	147	------------------------------------------------------------------------------------------------------------------------------------------------------------------------------------------------------------MAA--E-EGDKP---QLEMPLV-LDEDLTKQMRIRVETLKKNNEKRQDGEKLLRPA---------------------EFVYRLDFIQQQ-KLQFERWNIMLDKAGKVTITGTSQHWTPDLTNL-----------MTRQLLDPAAIFWRKEDS----------DAMDWNEADAQEFGERLSELAKIRKVMYFLITF…		-	-	-	-	-	-	-	-	-	-	-	-	-	-	-	-	-	-	-	-	-	-	-	-	-	-	-	-	-	-	-	-	-	-	-	-	-	-	-	-	-
148	ref	XP_006116527.1	olfactory marker protein [Pelodiscus sinensis]	Pelodiscus sinensis	483	148	------------------------------------------------------------------------------------------------------------------------------------------------------------------------------------------------------------MAA--D-----AS--ELKLPLV-QDVQLTNCMRLRVQSLQQKNERPQDGEKLLRPN---------------------EYIYRVDFVRQH-NLRFLRWDIQLEKEGKVTVTGTSQHWTPPLTNL-----------MSRQLLEPAGIFWKKPEA----------SEVECNEADALEFGERLNELAKIRKVMYFLLSF…		-	-	-	-	-	-	-	-	-	-	-	-	-	-	-	-	-	-	-	-	-	-	-	-	-	-	-	-	-	-	-	-	-	-	-	-	-	-	-	-	-
149	gb	AQS27915.1	olfactory marker protein [Caperea marginata]	Caperea marginata	483	149	------------------------------------------------------------------------------------------------------------------------------------------------------------------------------------------------------------MAE--D-EPKST---QLDMPLV-LDEDLTKQMRLRVESLKRRGGKRQDGEKLLQPA---------------------ESVYRIDFIQQQ-RLQFERWDVVLDKPGKVTITGTSQIWTPDLTNL-----------MTRQLLDPAAIFWRKEAS----------EAMDWNGADALEFGERLSELARIRKVMYFLITF…		-	-	-	-	-	-	-	-	-	-	-	-	-	-	-	-	-	-	-	-	-	-	-	-	-	-	-	-	-	-	-	-	-	-	-	-	-	-	-	-	-
150	gb	AQS27916.1	olfactory marker protein [Eubalaena glacialis]	Eubalaena glacialis	483	150	------------------------------------------------------------------------------------------------------------------------------------------------------------------------------------------------------------MAE--D-EPKPT---QLDMPLV-LDEDLTKQMRLRVESLKRRGGKRQDGEKLLQPA---------------------ESVYRIDFIQQQ-RLQFERWDVVLDKPGKVTVTGTSQIWTPDLTNL-----------MTRQLLDPAAIFWRKEDS----------EAMDWNEADALEFGERLSELAKIRKVMYFLITF…		-	-	-	-	-	-	-	-	-	-	-	-	-	-	-	-	-	-	-	-	-	-	-	-	-	-	-	-	-	-	-	-	-	-	-	-	-	-	-	-	-
151	ref	XP_028657093.1	olfactory marker protein [Erpetoichthys calabaricus]	Erpetoichthys calabaricus	483	151	----------------------------------------------------------------------------------------------------------------------------------------------------------------------------------------------------------------------MAS--EMELIFN-QDFHLTECMRLRVKSLEQKNQRPQDGEKLLLPN---------------------EYVYRLDF-SEQ-QLKFLRWNINLNATGKIIITGTSQHYTPDLTNL-----------MTRQLLDPSGIFWKTEGD----------GEVNHYEADTQEFGERIADLARIRKVMYFLVTF…		-	-	-	-	-	-	-	-	-	-	-	-	-	-	-	-	-	-	-	-	-	-	-	-	-	-	-	-	-	-	-	-	-	-	-	-	-	-	-	-	-
152	ref	XP_003227578.1	PREDICTED: olfactory marker protein [Anolis carolinensis]	Anolis carolinensis	483	152	------------------------------------------------------------------------------------------------------------------------------------------------------------------------------------------------------------MAS--E-----PS--TMELPLV-QDVQLTQCMRLRVRSLQQKKEKPQDGEKLLQAD---------------------EFVYRLDF-SRQHGLRFLRWTVTLDKPGKVSIIGTSQLWTPDLTNL-----------MRRQLLEPVAVFWKKPGS---------QE-VECNEADALEFGERLVELAKIRKVMYFLLAY…		-	-	-	-	-	-	-	-	-	-	-	-	-	-	-	-	-	-	-	-	-	-	-	-	-	-	-	-	-	-	-	-	-	-	-	-	-	-	-	-	-
153	ref	XP_006882937.1	PREDICTED: olfactory marker protein [Elephantulus edwardii]	Elephantulus edwardii	483	153	------------------------------------------------------------------------------------------------------------------------------------------------------------------------------------------------------------MAE--D-GPQKP---QLEMPLV-LDEDLTKQMRLRVESLKQRGEKRQDGEKLLRPA---------------------ESVYRLDFIQQQ-KLQFERWNVVLDKAGKVTITGTSQNWTPDLTNL-----------MTRQLLDPAAIFWRKEDS----------DAMDWNEADALEFGERLSDLAKIRKVMFFLITF…		-	-	-	-	-	-	-	-	-	-	-	-	-	-	-	-	-	-	-	-	-	-	-	-	-	-	-	-	-	-	-	-	-	-	-	-	-	-	-	-	-
154	ref	XP_015241167.1	PREDICTED: olfactory marker protein [Cyprinodon variegatus]	Cyprinodon variegatus	483	154	-------------------------------------------------------------------------------------------------------------------------------MTSGREAL---------KRVRL---------GTPPGLHPSADPY-------------IHPSLFLS--ESRNTTSKTEMNQ--QRQSSEK----LVLDFK-EDTALTEMMRLRVSSLQKTGQKRQDGERLLLPY---------------------EAVYRLDF-PVQ-ELNFSRWYFSLSGHGRVTITGISQHWTPDLTNL-----------MTRQLLEPIGTFWRNAEDPE-------ESPLKWLEADMQEFGERIAELAKVRKVMYFLFAF…		-	-	-	-	-	-	-	-	-	-	-	-	-	-	-	-	-	-	-	-	-	-	-	-	-	-	-	-	-	-	-	-	-	-	-	-	-	-	-	-	-
155	ref	XP_028014129.1	olfactory marker protein [Eptesicus fuscus]	Eptesicus fuscus	483	155	------------------------------------------------------------------------------------------------------------------------------------------------------------------------------------------------------------MAE--D-GPK-P---QVSMPLV-PDETLTKQMRLRVESLKQRGEKRQDGEKLLRPA---------------------EFVYRLDFTRQQ-KLQFERWDVLLDKPGKVTITGTSQNWTPDLTNL-----------MTRQLLEPAAIFWRMESS----------DAVDWNEADAQEFGERLSELAKIRKVMYFLITF…		-	-	-	-	-	-	-	-	-	-	-	-	-	-	-	-	-	-	-	-	-	-	-	-	-	-	-	-	-	-	-	-	-	-	-	-	-	-	-	-	-
156	ref	XP_021560341.1	olfactory marker protein [Neomonachus schauinslandi]	Neomonachus schauinslandi	483	156	------------------------------------------------------------------------------------------------------------------------------------------------------------------------------------------------------------MAE--D-GPKQP---QLSMPLV-LDQDLTRQMRLRVESLKLRGGKRQDGEKLLQPA---------------------EAMYRLDFVRQQ-KLQFERWDVVLDKPGKVTITGTSQNWTPDLTNL-----------MTRQLLDPTAIFWRREDS----------DAMDWNEADVLEFGERLADLAKIRKVMYFLITF…		-	-	-	-	-	-	-	-	-	-	-	-	-	-	-	-	-	-	-	-	-	-	-	-	-	-	-	-	-	-	-	-	-	-	-	-	-	-	-	-	-
157	ref	XP_027703989.1	olfactory marker protein [Vombatus ursinus]	Vombatus ursinus	483	157	------------------------------------------------------------------------------------------------------------------------------------------------------------------------------------------------------------MAA--E-EADKP---QLEMPLV-LDEDLTKQMRIRAETLKKNNEKRQDGEKLLRPS---------------------EFVYRLDFIQQQ-KLQFERWNITLDKAGKVTITGTSQHWTPDLTNL-----------MTRQLLDPAAIFSKKEDS----------DAMDWNEADAQEFGERLSELAKIRKVMYFLFTF…		-	-	-	-	-	-	-	-	-	-	-	-	-	-	-	-	-	-	-	-	-	-	-	-	-	-	-	-	-	-	-	-	-	-	-	-	-	-	-	-	-
158	ref	XP_009929342.1	PREDICTED: olfactory marker protein [Opisthocomus hoazin]	Opisthocomus hoazin	483	158	------------------------------------------------------------------------------------------------------------------------------------------------------------------------------------------------------------MAA--K-----EG--MLELPFV-HDDQLTRCMRLRFQSLQQKNMRPQDGEKLLRPN---------------------EHVYRVDFIRQH-NLRFIRWDIQLERPGKVTVTGTSQHWTPDLTHL-----------MNRQLLEPVGIFWKKPGA----------KEVECNEADAQEFGERIAELAQIRKVMYFLLTF…		-	-	-	-	-	-	-	-	-	-	-	-	-	-	-	-	-	-	-	-	-	-	-	-	-	-	-	-	-	-	-	-	-	-	-	-	-	-	-	-	-
159	ref	XP_009580713.1	PREDICTED: olfactory marker protein [Fulmarus glacialis]	Fulmarus glacialis	483	159	------------------------------------------------------------------------------------------------------------------------------------------------------------------------------------------------------------MAA--E-----AG--TLELPFI-RDDQLTRCMRLRFQSLQQKNVRPQDGEKLLCPN---------------------EHVYRVDFIQQH-NLRFLRWDIQLERPGKVTVTGTSQHWTPDLTHL-----------MNRQLLEPAGIFWKNPGA----------KEVECNEADAQEFGERIAELAQIRKVMYFLLAF…		-	-	-	-	-	-	-	-	-	-	-	-	-	-	-	-	-	-	-	-	-	-	-	-	-	-	-	-	-	-	-	-	-	-	-	-	-	-	-	-	-
160	ref	XP_025890317.1	olfactory marker protein [Nothoprocta perdicaria]	Nothoprocta perdicaria	483	160	------------------------------------------------------------------------------------------------------------------------------------------------------------------------------------------------------------MAA--K-----AG--ELKVPFI-RDDQLTRCMRLRVQSLQQKNEKPQDGEKLLRTN---------------------EHIYRVDFIQQH-DLHFLRWEIQMERPGKVTVTGTSQHWTPDLTHL-----------MNRQLLEPAGIFWKKPGA----------KEVECNEADAQEFGERLVELAKIRKVMYFLFTF…		-	-	-	-	-	-	-	-	-	-	-	-	-	-	-	-	-	-	-	-	-	-	-	-	-	-	-	-	-	-	-	-	-	-	-	-	-	-	-	-	-
161	ref	XP_027418618.1	olfactory marker protein [Bos indicus x Bos taurus]	Bos indicus x Bos taurus	483	161	------------------------------------------------------------------------------------------------------------------------------------------------------------------------------------------------------------MAE--D-EPKPS---QLSMPLV-LDRDLTKQMRLRMESLTQRGQKRQDGEKLLRPS---------------------ESVYRIDFIQQH-RLQFERWDVVLDQPGKVTITGTSQNWTPDLTNL-----------MTRQLLDPAAIFWRKEDS----------EAMDWNEADALEFGERLSDLAKIRKVMYFLITF…		-	-	-	-	-	-	-	-	-	-	-	-	-	-	-	-	-	-	-	-	-	-	-	-	-	-	-	-	-	-	-	-	-	-	-	-	-	-	-	-	-
162	ref	XP_031537251.1	olfactory marker protein [Vicugna pacos]	Vicugna pacos	483	162	---------------------------------------------------------------------------------------------------------------------------------------------------------------------------------------------------------MWAMAE--E-GPKPT---QLNMPLV-LDEGLTKQMRLRVESLKQRGEKRQDGEKLLRPA---------------------ESVYRIDFIQQQ-RLQFERWDIVLDKPGKVTITGTSQNWTPDLTNL-----------MTRQLLDPAAIFWSKKDS----------EAMDWNEADALEFGERLSDLAKIRKVMYFLITF…		-	-	-	-	-	-	-	-	-	-	-	-	-	-	-	-	-	-	-	-	-	-	-	-	-	-	-	-	-	-	-	-	-	-	-	-	-	-	-	-	-
163	ref	XP_012600503.1	olfactory marker protein [Microcebus murinus]	Microcebus murinus	483	163	------------------------------------------------------------------------------------------------------------------------------------------------------------------------------------------------------------MAE--D-RPQQP---QLDMPLV-LDEDLTKQMRLRVESLKQRGEKRQDGEKLLRPA---------------------ESVYRLDFVQQQ-KLQFERWNVVLDKPGKVTITGTSQNWTPDLTNL-----------MTRQLLDPAAIFWRKEDS----------DVMDCNEADALEFGERLSDLAKVRKVMYFLITF…		-	-	-	-	-	-	-	-	-	-	-	-	-	-	-	-	-	-	-	-	-	-	-	-	-	-	-	-	-	-	-	-	-	-	-	-	-	-	-	-	-
164	ref	XP_003780926.1	olfactory marker protein [Otolemur garnettii]	Otolemur garnettii	483	164	------------------------------------------------------------------------------------------------------------------------------------------------------------------------------------------------------------MAE--D-GPQQP---QLDMPLV-LDEDLTKQMRLRVESLKQRGEKRQDGEKLLRPA---------------------EFVYRLDFIQQQ-KLQFDRWNIVLDKPGKVTITGTSQNWTPDLTNL-----------MTRQLLDPAAIFWRKEDS----------ETMDCNEADALEFGERLSDLAKIRKVMYFLITF…		-	-	-	-	-	-	-	-	-	-	-	-	-	-	-	-	-	-	-	-	-	-	-	-	-	-	-	-	-	-	-	-	-	-	-	-	-	-	-	-	-
165	ref	XP_024133763.1	olfactory marker protein [Oryzias melastigma]	Oryzias melastigma	483	165	------------------------------------------------------------------------------------------------------------------------------------------------------------------------------------------------------------MD--KAGSPSEK----LVLEFK-EDTALTEMMRLRVSSLQRSGQKRQDGERLLLPH---------------------EAVYRLDF-AVQ-ELSFSRWYFSLSGHGRVTITGISQHWTPDLTNL-----------MTRQLLEPIGTFWRNAGDPE-------ESPLKCLEADMQEFGERIAELAKVRKVMYFLLAF…		-	-	-	-	-	-	-	-	-	-	-	-	-	-	-	-	-	-	-	-	-	-	-	-	-	-	-	-	-	-	-	-	-	-	-	-	-	-	-	-	-
166	ref	XP_026895433.1	olfactory marker protein [Acinonyx jubatus]	Acinonyx jubatus	483	166	------------------------------------------------------------------------------------------------------------------------------------------------------------------------------------------------------------MAE--D-GPKPL---QLNMPLV-LDHNLTRQMRLRVESLKQRGEKRQDGEKLLRPA---------------------ESVYRLDFIQQQ-RLQFARWDVVLDKPGKVTITGTSQNWTPDLTNL-----------MTRQLLDPAAIFWHKEDS----------DTMDWNEADALEFGERLSDLAKIRKVMYFLIAF…		-	-	-	-	-	-	-	-	-	-	-	-	-	-	-	-	-	-	-	-	-	-	-	-	-	-	-	-	-	-	-	-	-	-	-	-	-	-	-	-	-
167	gb	ADQ32896.1	olfactory marker protein, partial [synthetic construct]	synthetic construct	483	167	------------------------------------------------------------------------------------------------------------------------------------------------------------------------------------------------------------MAE--D-RPQQP---QLDMPLV-LDQGLTRQMRLRVESLKQRGEKRQDGEKLLQPA---------------------ESVYRLNFTQQQ-RLQFERWNVVLDKPGKVTITGTSQNWTPDLTNL-----------MTRQLLDPTAIFWRKEDS----------DAIDWNEADALEFGERLSDLAKIRKVMYFLVTF…		-	-	-	-	-	-	-	-	-	-	-	-	-	-	-	-	-	-	-	-	-	-	-	-	-	-	-	-	-	-	-	-	-	-	-	-	-	-	-	-	-
168	gb	ATO94261.1	olfactory marker protein, partial [synthetic construct]	synthetic construct	483	168	----------------------------------------------------------------------------------------------------------------------------------------------------------------------------------------------------------------------------MELPFN-DDAQLTKCMRIRVQSLQQKNAKPQEGEMLLRAN---------------------QFVYRLDF-SKQ-KLKFLWWKVHLKTPGKVTITGTSQHWTPDLTNL-----------MTRQLLEPSAVFSKKDAK----------DPVECNEADAQEFGERIAELAKIRKVMYFVFTF…		-	-	-	-	-	-	-	-	-	-	-	-	-	-	-	-	-	-	-	-	-	-	-	-	-	-	-	-	-	-	-	-	-	-	-	-	-	-	-	-	-
169	ref	XP_005379899.1	PREDICTED: olfactory marker protein [Chinchilla lanigera]	Chinchilla lanigera	483	169	------------------------------------------------------------------------------------------------------------------------------------------------------------------------------------------------------------MAE--D-GP--K---QLEMPLV-LDQDLTKQMRLRVESLKQRGEKRQDGEKLLRPA---------------------ESVYRIDFIQQQ-KLQFERWNVVLDKPGKVTITGTSQNWTPDLTNL-----------MTRQLLDPAAIFWRKEDS----------DAMDWNEADALEFGERLSDLAKIRKVMYFLITF…		-	-	-	-	-	-	-	-	-	-	-	-	-	-	-	-	-	-	-	-	-	-	-	-	-	-	-	-	-	-	-	-	-	-	-	-	-	-	-	-	-
170	ref	XP_025704215.1	olfactory marker protein [Callorhinus ursinus]	Callorhinus ursinus	483	170	------------------------------------------------------------------------------------------------------------------------------------------------------------------------------------------------------------MAE--D-GPKQP---QLSMPLV-LDQDLTKQMRLRLESLKKRGEKRQDGEKLLWPA---------------------EAVYRLDFVRQQ-KLQFERWDVVLDKPGKVTITGTSQNWTPDLTNL-----------MTRQLLDPAAIFWRREDS----------DTMDWNEADALEFGERLSDLAKIRKVMYFLITF…		-	-	-	-	-	-	-	-	-	-	-	-	-	-	-	-	-	-	-	-	-	-	-	-	-	-	-	-	-	-	-	-	-	-	-	-	-	-	-	-	-
171	ref	XP_027971852.1	olfactory marker protein [Eumetopias jubatus]	Eumetopias jubatus	483	171	------------------------------------------------------------------------------------------------------------------------------------------------------------------------------------------------------------MAE--D-GPKQP---QLSMPLV-LDQDLTKQMRLRVESLKQRGEKRQDGEKLLWPT---------------------EAVYRLDFVRQQ-KLQFERWDVVLDKPGKVTITGTSQNWTPDLTNL-----------MTRQLLDPAAIFWRREDS----------DTMDWNEADALEFGERLSDLAKIRKVMYFLITF…		-	-	-	-	-	-	-	-	-	-	-	-	-	-	-	-	-	-	-	-	-	-	-	-	-	-	-	-	-	-	-	-	-	-	-	-	-	-	-	-	-
172	gb	AQS27909.1	olfactory marker protein [Neophocaena phocaenoides]	Neophocaena phocaenoides	483	172	------------------------------------------------------------------------------------------------------------------------------------------------------------------------------------------------------------MAE--D-EPKPT---QLDMPLV-LDEDLTKQMRLRAESLQQRGGMRQDGEKLLQPA---------------------KSMYRIDFTQQP-RLQFEPWDVVLDKPGKVTITGTSQIWTPDLTNL-----------MTRQLLDPAAIFWRKEDS----------EAMDWNEADALEFGERLSELAKIHKVMYFLITS…		-	-	-	-	-	-	-	-	-	-	-	-	-	-	-	-	-	-	-	-	-	-	-	-	-	-	-	-	-	-	-	-	-	-	-	-	-	-	-	-	-
173	ref	XP_032094474.1	olfactory marker protein [Thamnophis elegans]	Thamnophis elegans	483	173	------------------------------------------------------------------------------------------------------------------------------------------------------------------------------------------------------------MGS--E-----AA--ELEMPLV-QDVQLTEVMRIRRKTLREKNEKPQDGEKLLQAN---------------------EFVFRLHF-THQRDLRFLSWKVILDQPGKATIIGTSQHWTPDLTNL-----------MRRQLLDPPAVFWKKPDA---------PEVVDCNEADALEFGERLVELAKIRKVMYFLVAF…		-	-	-	-	-	-	-	-	-	-	-	-	-	-	-	-	-	-	-	-	-	-	-	-	-	-	-	-	-	-	-	-	-	-	-	-	-	-	-	-	-
174	ref	XP_013926092.1	PREDICTED: olfactory marker protein [Thamnophis sirtalis]	Thamnophis sirtalis	483	174	------------------------------------------------------------------------------------------------------------------------------------------------------------------------------------------------------------MGS--E-----AA--ELELPLV-QDVQLTEVMRIRGKTLREKNEKPQDGEKLLQAN---------------------EFVFRLHF-THQRDLCFLSWKVILDQPGKATIIGTSQHWTPDLTNL-----------MRRQLLDPPAVFWKKPDA---------PEVVDCNEADALEFGERLVELAKIRKVMYFLVAF…		-	-	-	-	-	-	-	-	-	-	-	-	-	-	-	-	-	-	-	-	-	-	-	-	-	-	-	-	-	-	-	-	-	-	-	-	-	-	-	-	-
175	ref	XP_031243305.1	olfactory marker protein [Mastomys coucha]	Mastomys coucha	483	175	------------------------------------------------------------------------------------------------------------------------------------------------------------------------------------------------------------MAE--D-GPQKQ---QLDMPLV-LDQDLTKQMRLRVESLKQRGEKKQDGEKLLRPA---------------------ESVYRLDFIQQQ-KLQFDHWNVVLDKPGKVTITGTSQNWTPDLTNL-----------MTRQLLDPAAIFWRKEDS----------DAMDWNEADALEFGERLSDLAKIRKVMYFLITF…		-	-	-	-	-	-	-	-	-	-	-	-	-	-	-	-	-	-	-	-	-	-	-	-	-	-	-	-	-	-	-	-	-	-	-	-	-	-	-	-	-
176	ref	XP_009484989.1	PREDICTED: olfactory marker protein [Pelecanus crispus]	Pelecanus crispus	483	176	------------------------------------------------------------------------------------------------------------------------------------------------------------------------------------------------------------MAA--E-----AG--MLKLPFV-HDDQLTRCMRLRFQSLQQKNMRPQDGEKLLHPN---------------------EHIYRVDFIRQH-NLCFLRWDIQLERPGKVTVTGTSQHWTPDLTHL-----------MNRQLLEPVGIFWKKPGA----------KEVECNEADAQEFGERIAELAQIRKVMYFLLTF…		-	-	-	-	-	-	-	-	-	-	-	-	-	-	-	-	-	-	-	-	-	-	-	-	-	-	-	-	-	-	-	-	-	-	-	-	-	-	-	-	-
177	ref	XP_032213243.1	olfactory marker protein [Mustela erminea]	Mustela erminea	483	177	------------------------------------------------------------------------------------------------------------------------------------------------------------------------------------------------------------MAE--D-GPKQP---QLSMPLV-LDQDLTKQMRLRVESLKQRGEKRQDGEKLLRPA---------------------ESVYRLDFVQQQ-KLQFERWDVVLDKPGKVTITGTSQNWTPDLTNL-----------MTRQLLDPAAIFWRKEDS----------EAMDWNEADALEFGERLSDLAKIRKVMYFLITF…		-	-	-	-	-	-	-	-	-	-	-	-	-	-	-	-	-	-	-	-	-	-	-	-	-	-	-	-	-	-	-	-	-	-	-	-	-	-	-	-	-
178	ref	XP_017293502.1	olfactory marker protein [Kryptolebias marmoratus]	Kryptolebias marmoratus	483	178	------------------------------------------------------------------------------------------------------------------------------------------------------------------------------------------------------------MDK--ETTPSEK----LVLEFI-EDTALTEMMRRRVSSLQRTGQKRQDGERLLLPF---------------------EAVHRLDF-SIQ-ELNFSRWYFSLSGHGRVTITGISQHWTPDLTNL-----------MTRQLLEPIGTFWRNAADPE-------DLPLKCLEADMQEFGERIAELAKVRKVMYFLFAY…		-	-	-	-	-	-	-	-	-	-	-	-	-	-	-	-	-	-	-	-	-	-	-	-	-	-	-	-	-	-	-	-	-	-	-	-	-	-	-	-	-
179	ref	XP_029770525.1	olfactory marker protein [Suricata suricatta]	Suricata suricatta	483	179	------------------------------------------------------------------------------------------------------------------------------------------------------------------------------------------------------------MAE--D-VPKPP---QLSMPLV-LDHDLTKQMRLRVESLKQRGEKRQDGEKLLRPA---------------------ESVYRLDFIQQQ-RLQFERWDVVLDKPGKVTITGTSQNWTPDLTNL-----------MTRQLLDPAAIFWRKEDS----------DAMDWNEADALEFGERLSDLAKIRKVMYFLITF…		-	-	-	-	-	-	-	-	-	-	-	-	-	-	-	-	-	-	-	-	-	-	-	-	-	-	-	-	-	-	-	-	-	-	-	-	-	-	-	-	-
180	ref	XP_009808305.1	PREDICTED: olfactory marker protein [Gavia stellata]	Gavia stellata	483	180	------------------------------------------------------------------------------------------------------------------------------------------------------------------------------------------------------------MAA--E-----AG--MLELPFV-RDDQLTRCMRLRFQSLQQKNMRPQDGEKLLRPN---------------------EHVYRVDFIRQH-NLRFVRWDIQLERPGKVTVTGTSQHWTPDLTHL-----------MNRQLLGPGGICWKKPGA----------KEVECNEADAQEFGERIAELAQIRKVMYFLLAF…		-	-	-	-	-	-	-	-	-	-	-	-	-	-	-	-	-	-	-	-	-	-	-	-	-	-	-	-	-	-	-	-	-	-	-	-	-	-	-	-	-
181	ref	XP_012325030.1	olfactory marker protein [Aotus nancymaae]	Aotus nancymaae	483	181	------------------------------------------------------------------------------------------------------------------------------------------------------------------------------------------------------------MAE--D-RPQQL---QLEMPLV-LDQDLTRQMRLRVESLKQRGEKRQDGEKLLRPA---------------------ESVYRLDFAQQQ-RLQFESWNVVLDKPGKVTITGTSQNWTPDLTNL-----------MTRQLLDPAAIFWRKEDS----------DAMDWNEADALEFGERLSDLAKIRKVMYFLITF…		-	-	-	-	-	-	-	-	-	-	-	-	-	-	-	-	-	-	-	-	-	-	-	-	-	-	-	-	-	-	-	-	-	-	-	-	-	-	-	-	-
182	dbj	BAL14439.1	olfactory marker protein [Globicephala macrorhynchus]	Globicephala macrorhynchus	483	182	------------------------------------------------------------------------------------------------------------------------------------------------------------------------------------------------------------MAE--N-EPKPT---QLDTPLV-LGEDLTKQMRLRVESLKQRGGKRQDGEKLPPPA---------------------ESVYHIDFIQQQ-RL-----NVMLDKPGKVTITGTSQIWMPDLTNL-----------MTRQLLDRAAIFWRKEDS----------EAMDWNEADALEFGERLSELAKIRKVMYFLITF…		-	-	-	-	-	-	-	-	-	-	-	-	-	-	-	-	-	-	-	-	-	-	-	-	-	-	-	-	-	-	-	-	-	-	-	-	-	-	-	-	-
183	ref	XP_020845175.1	olfactory marker protein [Phascolarctos cinereus]	Phascolarctos cinereus	483	183	------------------------------------------------------------------------------------------------------------------------------------------------------------------------------------------------------------MAA--E-EADKP---QLEMPLV-LDQYLTKLMRIRVETLKKNNEKRQDGEKLLQPA---------------------EFVYRLDFIQQQ-KLQFERWNITLDKAGKVTITGTSQHWTPDLTNL-----------MTRQLLDPAAIFWRKEDS----------DVMDWNEADAQEFGERLSELAKIRKVMYFLITF…		-	-	-	-	-	-	-	-	-	-	-	-	-	-	-	-	-	-	-	-	-	-	-	-	-	-	-	-	-	-	-	-	-	-	-	-	-	-	-	-	-
184	ref	XP_006022032.1	olfactory marker protein [Alligator sinensis]	Alligator sinensis	483	184	------------------------------------------------------------------------------------------------------------------------------------------------------------------------------------------------------------MAA--D-----AS--ELELPFV-LDEQLTKCMRLRVQSLQQRNERPQDGEKLLRLH---------------------EYVYRVDFVRQR-NLRFLRWRVRLGKPGKVTVAGISQHWTPDLTNL-----------MTRQLLEPAGIFWKKPGG----------KEVEYNEADAQEFGERLNELAKIRKVMYFLLAF…		-	-	-	-	-	-	-	-	-	-	-	-	-	-	-	-	-	-	-	-	-	-	-	-	-	-	-	-	-	-	-	-	-	-	-	-	-	-	-	-	-
185	ref	XP_003943009.1	PREDICTED: olfactory marker protein [Saimiri boliviensis boliviensis]	Saimiri boliviensis boliviensis	483	185	------------------------------------------------------------------------------------------------------------------------------------------------------------------------------------------------------------MAE--D-GPQQL---PLEMPLV-LDQDLTRQMRLRVESLKQRGEKRQDGEKLLRPA---------------------EFVYRLDFTQQQ-RLQFERWNVVLDKPGKVTITGTSQNWTPDLTNL-----------MTRQLLDPAAIFWRREDS----------DAMDWNEADALEFGERLSDLAKIRKVMYFLITF…		-	-	-	-	-	-	-	-	-	-	-	-	-	-	-	-	-	-	-	-	-	-	-	-	-	-	-	-	-	-	-	-	-	-	-	-	-	-	-	-	-
186	ref	XP_029064055.1	olfactory marker protein [Monodon monoceros]	Monodon monoceros	483	186	------------------------------------------------------------------------------------------------MWGCLPSCPLHFEDGVGLGRASGKEGRDEEGGERGDGAPLWWPLALAVRPRSTRLLDG------------------------------------------GGGNSKGAMAE--D-EPKPT---QLDMPLV-LDEDLTKQMRLRVESLQQRGGKRQDGEKLLQPA---------------------KSMYRIDFIQQQ-RLQSERWDVVLDKPGRVTVTGTSQIWTPDLTNL-----------MTRQLLDPAAIFWRKEDS----------EAMDCNEADALEFGERLSELAKILKVMYFLITF…		-	-	-	-	-	-	-	-	-	-	-	-	-	-	-	-	-	-	-	-	-	-	-	-	-	-	-	-	-	-	-	-	-	-	-	-	-	-	-	-	-
187	ref	XP_022594266.1	olfactory marker protein [Seriola dumerili]	Seriola dumerili	483	187	------------------------------------------------------------------------------------------------------------------------------------------------------------------------------------------------------------ME--KATAPFNT----MVLPFK-EDTALTEMMRLRVSSLQRSGQKRQDGERLLLPH---------------------EAVYRLDF-HTQ-ELNFSRWYFSLSGHGRVTITGISQHWTPDLTNL-----------MTRQLLEPIGTFWRNVDDPE-------DSPLKCLEADMQEFGERIAELAKVRKVMYFLFAF…		-	-	-	-	-	-	-	-	-	-	-	-	-	-	-	-	-	-	-	-	-	-	-	-	-	-	-	-	-	-	-	-	-	-	-	-	-	-	-	-	-
188	ref	XP_032496298.1	olfactory marker protein [Phocoena sinus]	Phocoena sinus	483	188	------------------------------------------------------------------------------------------------------------------------------------------------------------------------------------------------------------MAE--D-EPKPT---QLDMPLV-LDEDLTKQMRLRAESLQQRGGMRQDGEKLLQPA---------------------KSMYRIDFTQQP-RLQFEPWDVVLDKPGKVTITGTSQIWTPDLTNL-----------MTRQLLDPAAIFWRKEDS----------EAMDWNEADALEFGERLSELAKIHKVMYFLITS…		-	-	-	-	-	-	-	-	-	-	-	-	-	-	-	-	-	-	-	-	-	-	-	-	-	-	-	-	-	-	-	-	-	-	-	-	-	-	-	-	-
189	ref	XP_004616126.1	PREDICTED: olfactory marker protein [Sorex araneus]	Sorex araneus	483	189	------------------------------------------------------------------------------------------------------------------------------------------------------------------------------------------------------------MAE--D-GAQKP---QLEMPLV-LDQDLTKQMRLRVESLKQRGEKRQDGEKLLRPA---------------------ESVYRLDFIQQQ-KLQFERWNVVLDKAGKVTITGTSQNWTPDLTNL-----------MTRQLLDPAAIFWRKEDS----------DAMDWNEADAQEFGERLSELAKVRKVMYFLITF…		-	-	-	-	-	-	-	-	-	-	-	-	-	-	-	-	-	-	-	-	-	-	-	-	-	-	-	-	-	-	-	-	-	-	-	-	-	-	-	-	-
190	ref	XP_017575004.1	PREDICTED: olfactory marker protein [Pygocentrus nattereri]	Pygocentrus nattereri	483	190	--------------------------------------------------------------------------------------------------------------------------------------------------------------------------------------------------------------------MTEE----MELDFT-EDLQLSEVMRLRVQSLQQKGQKRQDGERLLLPH---------------------EAVYRLDF-SEQ-ELTFSHWNVSLKGPGRLSVTGISQLWTPDLTNL-----------MTRQLLEPTGQFWRSAGDP--E-----DAPIKCLEADIQEFGERIAELAKVRKVMYFLFAF…		-	-	-	-	-	-	-	-	-	-	-	-	-	-	-	-	-	-	-	-	-	-	-	-	-	-	-	-	-	-	-	-	-	-	-	-	-	-	-	-	-
191	ref	XP_021580795.1	olfactory marker protein [Ictidomys tridecemlineatus]	Ictidomys tridecemlineatus	483	191	------------------------------------------------------------------------------------------------------------------------------------------------------------------------------------------------------------MAE--D-GPQKQ---QLDMPLV-LDKDLTKQMRLRVESLKQRGEKRQDGEKLLRPA---------------------ESVYRLDFIQQQ-RLQFERWNVALDKPGKVTITGTSQNWTPDLTNL-----------MTRQLLDPAAIFWRKEDS----------DAMDCNEADALEFGERLSDLAKIRKVMYFLITF…		-	-	-	-	-	-	-	-	-	-	-	-	-	-	-	-	-	-	-	-	-	-	-	-	-	-	-	-	-	-	-	-	-	-	-	-	-	-	-	-	-
192	ref	XP_010830074.1	PREDICTED: olfactory marker protein [Bison bison bison]	Bison bison bison	483	192	------------------------------------------------------------------------------------------------------------------------------------------------------------------------------------------------------------MAE--D-EPKPS---QLSMPLV-LDRDLTKQMRLRMESLTQRGQKRQDGEKLLRPS---------------------ESVYRIDFIQQH-RLQFERWDVVLDQPGKVTITGTSQNWTPDLTNL-----------MTRQLLDPAAIFWRKEDS----------EAMDWNEADALEFGERLSDLAKIRKVMYFLITF…		-	-	-	-	-	-	-	-	-	-	-	-	-	-	-	-	-	-	-	-	-	-	-	-	-	-	-	-	-	-	-	-	-	-	-	-	-	-	-	-	-
193	ref	XP_005493210.3	olfactory marker protein [Zonotrichia albicollis]	Zonotrichia albicollis	483	193	------------------------------------------------------------------------------------------------------------------------------------------------------------------------------------------------------------MAA--R-----AE--TLELPFT-CDEQLTRRMRLRFQSLQQRNMRAQDGERLLHPN---------------------EHIFRVDFIQQH-QLRFLRWDMQLERPGKVTVTGTSQLWTPDLTHL-----------MNRQLLEPVGIFWKKPGT----------EEVECNEADAQEFGERIAELAQIRKVMYFLLTF…		-	-	-	-	-	-	-	-	-	-	-	-	-	-	-	-	-	-	-	-	-	-	-	-	-	-	-	-	-	-	-	-	-	-	-	-	-	-	-	-	-
194	gb	AAZ13851.1	olfactory marker protein, partial [Phodopus campbelli]	Phodopus campbelli	483	194	-------------------------------------------------------------------------------------------------------------------------------------------------------------------------------------------------------------------------------------------------SLKQRGEKRQDGEKLLRPA---------------------ESVYRLDFIQQQ-KLQFDRWDVVLDKPGKVTITGTSQNWTPDLTNL-----------MTRQLLDPAAIFWRKEDS----------DAMDWNEADAL----------------------…		-	-	-	-	-	-	-	-	-	-	-	-	-	-	-	-	-	-	-	-	-	-	-	-	-	-	-	-	-	-	-	-	-	-	-	-	-	-	-	-	-
195	ref	XP_031603453.1	olfactory marker protein [Oreochromis aureus]	Oreochromis aureus	483	195	------------------------------------------------------------------------------------------------------------------------------------------------------------------------------------------------------------MSK--E----------VKLPFR-LDVELTEVMRLRVQSLQQRGQKRQEGERLLQSN---------------------EAVFRLDF-SNQ-SLQFSHWKVWLAQPGRLTIMGTSQLWTPDLTNL-----------MTRQLLEPAGVFWRAAGDGD-------DVPVQCYEADADEFGERIAELAKVRKVMYFLFAF…		-	-	-	-	-	-	-	-	-	-	-	-	-	-	-	-	-	-	-	-	-	-	-	-	-	-	-	-	-	-	-	-	-	-	-	-	-	-	-	-	-
196	ref	XP_007552411.1	PREDICTED: olfactory marker protein [Poecilia formosa]	Poecilia formosa	483	196	------------------------------------------------------------------------------------------------------------------------------------------------------------------------------------------------------------MDV--DKSSSEK----LVLEFK-EDTDLTEMMRRRVSSLQKTGQKRQDGERLLLPH---------------------EAVHRLDF-PVQ-ELNFSRWYFSLSGHGRVTITGISQHWTPDLTNL-----------MTRQLLEPIGTFWRNAEDPE-------DSPLKCLEADMQEFGERIAELAKVRKVMYFLFAY…		-	-	-	-	-	-	-	-	-	-	-	-	-	-	-	-	-	-	-	-	-	-	-	-	-	-	-	-	-	-	-	-	-	-	-	-	-	-	-	-	-
197	ref	XP_014916062.1	PREDICTED: olfactory marker protein [Poecilia latipinna]	Poecilia latipinna	483	197	------------------------------------------------------------------------------------------------------------------------------------------------------------------------------------------------------------MDA--DKSSSEK----LVLEFK-EDTDLTEMMRRRVSSLQKTGQKRQDGERLLLPH---------------------EAVHRLDF-PVQ-ELNFSRWYFSLSGHGRVTITGISQHWTPDLTNL-----------MTRQLLEPIGTFWRNAEDPE-------DSPLKCLEADMQEFGERIAELAKVRKVMYFLFAY…		-	-	-	-	-	-	-	-	-	-	-	-	-	-	-	-	-	-	-	-	-	-	-	-	-	-	-	-	-	-	-	-	-	-	-	-	-	-	-	-	-
198	ref	XP_014862873.1	PREDICTED: olfactory marker protein [Poecilia mexicana]	Poecilia mexicana	483	198	------------------------------------------------------------------------------------------------------------------------------------------------------------------------------------------------------------MSA--K----------TELHFR-LDAQLTEVMRLRVQSLQQRSQKRQEGERLLQPN---------------------EAVYRLDF-SKQ-SLRFSHWTVRLAQPGRLTIIAISQLWTPDLTNL-----------MTRQLLEPVGVFWRAATE---------DTPAQCYEADAAEFGERIAELAKVRKVMYFLFAF…		-	-	-	-	-	-	-	-	-	-	-	-	-	-	-	-	-	-	-	-	-	-	-	-	-	-	-	-	-	-	-	-	-	-	-	-	-	-	-	-	-
199	dbj	BAL14437.1	olfactory marker protein [Berardius bairdii]	Berardius bairdii	483	199	------------------------------------------------------------------------------------------------------------------------------------------------------------------------------------------------------------MAE--D-EPNPT---QRDMPLV-LDEDLTKQMWLRVESLKRRGGKRQDGEKLPHPA---------------------ESVYRVDFIQQQ-RLQFERWDVVLDKPGKVTITGTSQIWTPDLTNL-----------MTRQLLDPAAIFWLKEDS----------VAMDWNEADALEFGERLSELAKIRKVMYFLITF…		-	-	-	-	-	-	-	-	-	-	-	-	-	-	-	-	-	-	-	-	-	-	-	-	-	-	-	-	-	-	-	-	-	-	-	-	-	-	-	-	-
200	gb	AQS27911.1	olfactory marker protein [Mesoplodon bidens]	Mesoplodon bidens	483	200	------------------------------------------------------------------------------------------------------------------------------------------------------------------------------------------------------------MAE--D-EPKPT---QLDMPLV-LDEDLTKRMRLRVESLKRRGGKRQDGEKLLQLA---------------------ESVYRVDFIQQQ-RLQFERWDVLLDKPGKVTITGTSQIWTPDLTNL-----------MTRQLLDPAAIFWLKEDS----------EAMDWNEADALEFGERLSQLAKIRKVMYFLTTF…		-	-	-	-	-	-	-	-	-	-	-	-	-	-	-	-	-	-	-	-	-	-	-	-	-	-	-	-	-	-	-	-	-	-	-	-	-	-	-	-	-
201	ref	XP_009879529.1	PREDICTED: olfactory marker protein [Charadrius vociferus]	Charadrius vociferus	483	201	------------------------------------------------------------------------------------------------------------------------------------------------------------------------------------------------------------MAA--E-----AG--TLELPFV-RDDQLTRCMRLRFQSLQQKNVRPQDGEKLLRPN---------------------EHIYRVDFIRQH-NLRFLRWNIQLERPGKVTVTGTSQHWTPDLTHL-----------MNRQLLEPVGIFWKKPGA----------KEVECNEADAQEFGERIAELAQIRKVMYFLLAF…		-	-	-	-	-	-	-	-	-	-	-	-	-	-	-	-	-	-	-	-	-	-	-	-	-	-	-	-	-	-	-	-	-	-	-	-	-	-	-	-	-
202	ref	XP_012803690.1	PREDICTED: olfactory marker protein [Jaculus jaculus]	Jaculus jaculus	483	202	------------------------------------------------------------------------------------------------------------------------------------------------------------------------------------------------------------MAE--D-GPQQPR--QLEMPLV-LDQDLTKQMRLRVESLKQRGEKRQDGEKLLRPA---------------------ESVYRLDFTQQQ-KLQFERWNVTLDKPGKVTITGTSQNWTPDLTNL-----------MTRQLLDPSAIFWRKEDS----------EVMDWNEADALEFGERLSDLAKVRKAMYFLIAF…		-	-	-	-	-	-	-	-	-	-	-	-	-	-	-	-	-	-	-	-	-	-	-	-	-	-	-	-	-	-	-	-	-	-	-	-	-	-	-	-	-
203	ref	XP_020022690.1	olfactory marker protein [Castor canadensis]	Castor canadensis	483	203	------------------------------------------------------------------------------------------------------------------------------------------------------------------------------------------------------------MAE--DRAQQQQ---QLDMPLV-LDQDLTKQMRLRVESLKQRGGKRQDGEKLLWPT---------------------ESVYRLDFTQQQ-KLQFERWNVLLDKPGKVTITGTSQNWTPDLTNL-----------MTRQLLDPAAIFWRKEDS----------DVMDWNEADALEFGERLSDLAKIRKVMYFLITF…		-	-	-	-	-	-	-	-	-	-	-	-	-	-	-	-	-	-	-	-	-	-	-	-	-	-	-	-	-	-	-	-	-	-	-	-	-	-	-	-	-
204	gb	AQS27912.1	olfactory marker protein [Tasmacetus shepherdi]	Tasmacetus shepherdi	483	204	------------------------------------------------------------------------------------------------------------------------------------------------------------------------------------------------------------MAE--D-EPKPT---QLDMPLV-LDEDLTKQMRLRVESLKRRGGKRQDGEKLLQPA---------------------ESVYRVDFIQQQ-RLQFERWDVLLDKPGKVTITGTSQIWTPDLTNL-----------MTRQLLDPAASFWRKEDS----------EAMDWNEADALEFGERLSQLAKIRKVMYFLITF…		-	-	-	-	-	-	-	-	-	-	-	-	-	-	-	-	-	-	-	-	-	-	-	-	-	-	-	-	-	-	-	-	-	-	-	-	-	-	-	-	-
205	ref	XP_010574908.1	PREDICTED: olfactory marker protein [Haliaeetus leucocephalus]	Haliaeetus leucocephalus	483	205	------------------------------------------------------------------------------------------------------------------------------------------------------------------------------------------------------------MAA--E-----AG--MLELPFV-HDDQLTRCMRLRFQSLQQKNMKPQDGEKLLHPN---------------------EHVYRVDFIRQH-NLRFLRWDIQLERPGKVTVTGTSQHWTPDLTHL-----------MNRQLLEPVGIFWKKPGA----------KEVECNEADAQEFGERIAELAQIRKVMYFLLAF…		-	-	-	-	-	-	-	-	-	-	-	-	-	-	-	-	-	-	-	-	-	-	-	-	-	-	-	-	-	-	-	-	-	-	-	-	-	-	-	-	-
206	ref	XP_033060373.1	olfactory marker protein [Trachypithecus francoisi]	Trachypithecus francoisi	483	206	--------------------------------------------------------------------------------------------------MGTPTPHTHPILRTGWGWEGPVTKGGEKGRAEGRRGIPLVASSLHGPRLQPTWVLG------------------------------------------VGGSSTWAMAE--D-RPQQP---QLDMPLV-LDHDLTRQMRLRVESLKQRGEKRQDGEKLLRPV---------------------ESMYRLDFTQQQ-RLQFERWHVVLDKPGKVTITGTSQNWTPDLTNL-----------MTRQLLDPIAIFWRKEDS----------DAMDWNEADALEFGERLSDLAKIRKVMYFLITF…		-	-	-	-	-	-	-	-	-	-	-	-	-	-	-	-	-	-	-	-	-	-	-	-	-	-	-	-	-	-	-	-	-	-	-	-	-	-	-	-	-
207	ref	XP_032390337.1	olfactory marker protein [Etheostoma spectabile]	Etheostoma spectabile	483	207	------------------------------------------------------------------------------------------------------------------------------------------------------------------------------------------------------------MST--E----------LELPFR-LDTQLTEVMRLRVQSLQQRGQKRQDGERLLLPN---------------------EAVYRLDF-SKQ-SLRFSRWMVQLAQTGRLTVTATSQLWTPDLTNL-----------MTRQLLEPVGVFWRAAGDS----------PVQCYEADAHEFGERIAELAKVRKVMYFLFAF…		-	-	-	-	-	-	-	-	-	-	-	-	-	-	-	-	-	-	-	-	-	-	-	-	-	-	-	-	-	-	-	-	-	-	-	-	-	-	-	-	-
208	ref	XP_010188258.1	PREDICTED: olfactory marker protein [Mesitornis unicolor]	Mesitornis unicolor	483	208	------------------------------------------------------------------------------------------------------------------------------------------------------------------------------------------------------------MAA--G-----AG--TLKLPFI-HDDQLTQCMRLRFQSLQQKNMRPQDGEKLLHPN---------------------EHIYRVDFIQQH-NLRFLRWDIQLERPGKVTVTGTSQHWTPDLTNL-----------MNRQLLEPVGIFWKKPGA----------KEVECNEADAQEFGERIVELAQVRKVMYFLLAF…		-	-	-	-	-	-	-	-	-	-	-	-	-	-	-	-	-	-	-	-	-	-	-	-	-	-	-	-	-	-	-	-	-	-	-	-	-	-	-	-	-
209	ref	XP_009694843.1	PREDICTED: olfactory marker protein [Cariama cristata]	Cariama cristata	483	209	------------------------------------------------------------------------------------------------------------------------------------------------------------------------------------------------------------MAA--E-----AG--MLELPFI-RDDQLTRCMRLRFQSLQQKNMRPQDGEKLLHPN---------------------EHIYRVDFIRQH-NLRFLRWDIQLERPGKVTVTGTSQHWTPDLTHL-----------MNRQLLEPVGIFWKKPGA----------KEVECNEADAQEFGERIAELAQIRKVMYFLLAF…		-	-	-	-	-	-	-	-	-	-	-	-	-	-	-	-	-	-	-	-	-	-	-	-	-	-	-	-	-	-	-	-	-	-	-	-	-	-	-	-	-
210	ref	XP_010158882.1	PREDICTED: olfactory marker protein [Eurypyga helias]	Eurypyga helias	483	210	------------------------------------------------------------------------------------------------------------------------------------------------------------------------------------------------------------MAA--E-----AG--MLKLPFV-HDDQLTRCMRLRFQSLQQKNMRPQDGEKLLHPN---------------------EHIYRVDFIRQH-NLHFLHWDMQLERAGKVTVTGTSQHWTPDLTHL-----------MNRQLLEPVGIFWKKPGA----------KEVECNEADAQEFGERVAELAQIRKVMYFLLAF…		-	-	-	-	-	-	-	-	-	-	-	-	-	-	-	-	-	-	-	-	-	-	-	-	-	-	-	-	-	-	-	-	-	-	-	-	-	-	-	-	-
211	ref	XP_009564726.1	PREDICTED: olfactory marker protein [Cuculus canorus]	Cuculus canorus	483	211	------------------------------------------------------------------------------------------------------------------------------------------------------------------------------------------------------------MAA--G-----AG--MLELPFI-RDEQLTRCMRLRFQSLQQKKLRPQDGEKLLHPN---------------------EHIYRVDFIQQH-NLRFLRWSIQLERPGKVTVTGTSQHWTPDLTNL-----------MNRQLLEPVGIFWKKPGA----------KEVECNEADAQEFGERIAELAQIRKVMYFLLTF…		-	-	-	-	-	-	-	-	-	-	-	-	-	-	-	-	-	-	-	-	-	-	-	-	-	-	-	-	-	-	-	-	-	-	-	-	-	-	-	-	-
212	ref	XP_029303022.1	olfactory marker protein [Cottoperca gobio]	Cottoperca gobio	483	212	-------------------------------------------------------------------------------------------------------------------------------MRLER----EGERRRESKRAR------ERKRGRGSEIQNSTGD--------SSITASIHTGRLYSLLNPRIITSKSDMDN--AKAPSNT----MVLAFK-EDTALTEMMRLRVSSLQRSGQKRQEGERLLLPH---------------------EAVYRLDF-PTQ-ELNFSRWYFSLTAHGRATITGISQHWTPDLTNL-----------MTRQLLEPIGTFWRNANDPE-------DSPLKWLEADMQEFGERIAELAKVRKVMYFLFAF…		-	-	-	-	-	-	-	-	-	-	-	-	-	-	-	-	-	-	-	-	-	-	-	-	-	-	-	-	-	-	-	-	-	-	-	-	-	-	-	-	-
213	gb	AQS27907.1	olfactory marker protein [Hexaprotodon liberiensis]	Hexaprotodon liberiensis	483	213	------------------------------------------------------------------------------------------------------------------------------------------------------------------------------------------------------------MAE--D-GPEPT---QLDMPLV-LDQDLTRQMRLRVESLRQRGEKRQDGEKLLRPA---------------------ESVYRIDFIRQQ-RLQFERWDVVLDKPGKVTITGTSQNWTPDLTNL-----------MTRQLLDPAAIFWREEDS----------EAMDWNEADALEFGERLSGLAKIRKVMYFLLTF…		-	-	-	-	-	-	-	-	-	-	-	-	-	-	-	-	-	-	-	-	-	-	-	-	-	-	-	-	-	-	-	-	-	-	-	-	-	-	-	-	-
214	ref	XP_009080143.1	PREDICTED: olfactory marker protein [Acanthisitta chloris]	Acanthisitta chloris	483	214	------------------------------------------------------------------------------------------------------------------------------------------------------------------------------------------------------------MAA--A-----AG--MLELPFI-RDEQLTRCMRLRCQSLQQKNMRPQDGEKLLCPN---------------------EHIYRVDFIQQH-KLRFLHWDIQLERPGKVTVTGTSQHWTPDLTPL-----------MNRQLLEPVGIFWKKPGA----------QEVECNEADAQEFGERIAELAQIRKVMYFLLAF…		-	-	-	-	-	-	-	-	-	-	-	-	-	-	-	-	-	-	-	-	-	-	-	-	-	-	-	-	-	-	-	-	-	-	-	-	-	-	-	-	-
215	ref	XP_009876278.1	PREDICTED: olfactory marker protein [Apaloderma vittatum]	Apaloderma vittatum	483	215	------------------------------------------------------------------------------------------------------------------------------------------------------------------------------------------------------------MAA--E-----AR--MLELPFV-RDEQLTRCMRLRYQSLQQRNVKPQDGEKLLRPN---------------------EHVYRVDFIQQH-NLRFLRWDVQLERPGKVTVTGTSQLWTPDLTHL-----------MNRQLLEPVGIFWKKPGA----------KEVESNEADAQEFGERIAELAQIRKVMYFLFAF…		-	-	-	-	-	-	-	-	-	-	-	-	-	-	-	-	-	-	-	-	-	-	-	-	-	-	-	-	-	-	-	-	-	-	-	-	-	-	-	-	-
216	ref	XP_010193747.1	PREDICTED: olfactory marker protein [Colius striatus]	Colius striatus	483	216	------------------------------------------------------------------------------------------------------------------------------------------------------------------------------------------------------------MAT--E-----AR--MLELPFI-HDDQLTRCMHLRFQSLQQKQVRPQDGEKLLHPN---------------------EHIYRVDFIQQH-DLRFLRWDIQLDTPGKVAVTGTSQHWTPDLTHL-----------MNRQLLEPVGIFWKKPGA----------KEVECNEADAQEFGERVAELAQIRKVMYFLFAF…		-	-	-	-	-	-	-	-	-	-	-	-	-	-	-	-	-	-	-	-	-	-	-	-	-	-	-	-	-	-	-	-	-	-	-	-	-	-	-	-	-
217	ref	XP_008934623.1	PREDICTED: olfactory marker protein [Merops nubicus]	Merops nubicus	483	217	------------------------------------------------------------------------------------------------------------------------------------------------------------------------------------------------------------MAA--Q-----AG--LLKLPLI-HDDQLTQRMRLRFQSLQQKNVRPQDGEKLLRPH---------------------EHVYRVDFTRQH-NLRFLRWDVRLERPGKVTVTGTSQLWTPDLTHLXXXXXXXXXXXMRGRLLEPVGIFWKKPGA----------EEVECNEADAQEFGERVAELARVRRVMYFLLAF…		-	-	-	-	-	-	-	-	-	-	-	-	-	-	-	-	-	-	-	-	-	-	-	-	-	-	-	-	-	-	-	-	-	-	-	-	-	-	-	-	-
218	ref	XP_006091116.1	olfactory marker protein [Myotis lucifugus]	Myotis lucifugus	483	218	------------------------------------------------------------------------------------------------------------------------------------------------------------------------------------------------------------MAE--D-GPKQP---QISMPLV-LDEALTKQMRLRVESLKQRGEKRQDGEKLLRPA---------------------EFVYRLDFIQQQ-KLQFERWDVLLDKPGKVTITGTSQNWTPDLTNL-----------MTRQLLEPAAIFWRMEGS----------DAVDWNEADALEFGERLSELAKIRKVMYFLITF…		-	-	-	-	-	-	-	-	-	-	-	-	-	-	-	-	-	-	-	-	-	-	-	-	-	-	-	-	-	-	-	-	-	-	-	-	-	-	-	-	-
219	ref	XP_032976749.1	olfactory marker protein [Rhinolophus ferrumequinum]	Rhinolophus ferrumequinum	483	219	------------------------------------------------------------------------------------------------------------------------------------------------------------------------------------------------------------MAE--D-GPKQP---QLSMPLV-LDEHLTQQLRLRVESLKQRGEKRQDGEKLLRPA---------------------ESVYHLKFTQQQ-KLQFERWDVVLDKPGKVTITGTSQNWTPDLTNL-----------MTRQLLEPAAIFWRKEDS----------EVMDWNEADALEFGERLSELAKIRKVMYFLITF…		-	-	-	-	-	-	-	-	-	-	-	-	-	-	-	-	-	-	-	-	-	-	-	-	-	-	-	-	-	-	-	-	-	-	-	-	-	-	-	-	-
220	ref	XP_030124269.2	olfactory marker protein [Taeniopygia guttata]	Taeniopygia guttata	483	220	------------------------------------------------------------------------------------------------------------------------------------------------------------------------------------------------------------MAA--E-----AG--MLELPFT-CDEQLTRRMRLRFQSLQQRNMRPQDGERLLRPN---------------------EHIYRVDFIQQH-QLRFLRWDVQLESPGKVTVTGTSQHWTPDLTHL-----------MNRQLLEPVGIFWKKPGA----------EEVQCNEADAQEFGERIAELAQIRKVMYFLLTF…		-	-	-	-	-	-	-	-	-	-	-	-	-	-	-	-	-	-	-	-	-	-	-	-	-	-	-	-	-	-	-	-	-	-	-	-	-	-	-	-	-
221	ref	XP_005038349.1	PREDICTED: olfactory marker protein [Ficedula albicollis]	Ficedula albicollis	483	221	------------------------------------------------------------------------------------------------------------------------------------------------------------------------------------------------------------MAA--E-----AG--LLELPLT-RDEQLTRRMRLRFQSLQQRGGRPQDGEKLLHPN---------------------EHIYRLEFSQQH-QLRFLRWRLRLGAPGTVAVTGTSQHWTPDLTHL-----------MRRQLLEPVGIFWRRLGA----------EEVECNEADAQEFGERIAELARIRKVMYFLLTF…		-	-	-	-	-	-	-	-	-	-	-	-	-	-	-	-	-	-	-	-	-	-	-	-	-	-	-	-	-	-	-	-	-	-	-	-	-	-	-	-	-
222	ref	XP_034370705.1	olfactory marker protein [Arvicanthis niloticus]	Arvicanthis niloticus	483	222	------------------------------------------------------------------------------------------------------------------------------------------------------------------------------------------------------------MAE--D-GPQKQ---QLDMPLV-LDQDLTKQMRLRVESLKQRGEKKQDGEKLLRPA---------------------ESVYRLDFTQQQ-KLQFDHWNVVLDKPGKVTITGTSQNWTPDLTNL-----------MTRQLLDPAAIFWRKEDS----------DAMDWNEADALEFGERLSDLAKIRKVMYFLITF…		-	-	-	-	-	-	-	-	-	-	-	-	-	-	-	-	-	-	-	-	-	-	-	-	-	-	-	-	-	-	-	-	-	-	-	-	-	-	-	-	-
223	ref	XP_030187556.1	olfactory marker protein [Lynx canadensis]	Lynx canadensis	483	223	------------------------------------------------------------------------------------------------------------------------------------------------------------------------------------------------------------MAE--D-GPKPP---QLNMPLV-LDHNLTRQMRLRVESLKQRGEKRQDGEKLLRPA---------------------ESVYRLDFIQQQ-KLQFERWDVVLDKPGKVTITGTSQNWTPDLTNL-----------MTRQLLDPAAIFWHKEDS----------DTMDWNEADALEFGERLSDLAKIRKVMYFLIAF…		-	-	-	-	-	-	-	-	-	-	-	-	-	-	-	-	-	-	-	-	-	-	-	-	-	-	-	-	-	-	-	-	-	-	-	-	-	-	-	-	-
224	ref	XP_030685319.1	olfactory marker protein [Nomascus leucogenys]	Nomascus leucogenys	483	224	------------------------------------------------------------------------------------------------------------------------------------------------------------------------------------------------------------MVE--D-RPQQP---QLDMPLV-LDQGLTRQMRLRVESLKQRGEKRQDGEKLLQPA---------------------ESVYRLNFTQQQ-RLQFERWNVVLDKPGKVTITGTSQNWTPDLTNL-----------MTRQLLDPTAIFWRKEDS----------DAMDWNEADALEFGERLSDLAKIRKVMYFLITF…		-	-	-	-	-	-	-	-	-	-	-	-	-	-	-	-	-	-	-	-	-	-	-	-	-	-	-	-	-	-	-	-	-	-	-	-	-	-	-	-	-
225	ref	XP_028581732.1	olfactory marker protein [Podarcis muralis]	Podarcis muralis	483	225	------------------------------------------------------------------------------------------------------------------------------------------------------------------------------------------------------------MAS--E-----AA--ELELHLV-QDVELTRCMRLRVESLQQRNEKPQDGEKLLQAN---------------------EFVYRLDF-SRQHGLSFLRWNVLLEKPGKVTIIGTSQHWTPDLTNL-----------MRRQLLEPVAVFWKKAGA---------QE-VDWNEADALEFGERLVELARIRKVMYFLLAY…		-	-	-	-	-	-	-	-	-	-	-	-	-	-	-	-	-	-	-	-	-	-	-	-	-	-	-	-	-	-	-	-	-	-	-	-	-	-	-	-	-
226	ref	XP_005890716.1	PREDICTED: olfactory marker protein [Bos mutus]	Bos mutus	483	226	------------------------------------------------------------------------------------------------------------------------------------------------------------------------------------------------------------MAE--D-EPKPS---QLSMPLV-LDRDLTKQMRLRMESLTQRGQKRQDGEKLLRPS---------------------ESVYRIDFIQQH-RLQFERWDVVLDQPGKVTITGTSQNWTPDLTNL-----------MTRQLLDPAAIFWRKEDS----------EAMDWNEADALEFGERLSDLAKIRKVMYFLITF…		-	-	-	-	-	-	-	-	-	-	-	-	-	-	-	-	-	-	-	-	-	-	-	-	-	-	-	-	-	-	-	-	-	-	-	-	-	-	-	-	-
227	ref	XP_014645838.1	PREDICTED: olfactory marker protein [Ceratotherium simum simum]	Ceratotherium simum simum	483	227	------------------------------------------------------------------------------------------------------------------------------------------------------------------------------------------------------------MAE--D-EPRRP---QLDMPLV-PDEYLTRQMRLRVESLRQRGEKRQDGEKLLRPA---------------------EAVYRLDFVQQH-KLQFERWDVVLDKPGKVTITGTSQNWTPDLTNL-----------MTRQLLDPTAIFWRKEDS----------EAVDWNEADALEFGERLSELARIRRVMYFLITF…		-	-	-	-	-	-	-	-	-	-	-	-	-	-	-	-	-	-	-	-	-	-	-	-	-	-	-	-	-	-	-	-	-	-	-	-	-	-	-	-	-
228	ref	XP_007079109.1	PREDICTED: olfactory marker protein [Panthera tigris altaica]	Panthera tigris altaica	483	228	------------------------------------------------------------------------------------------------------------------------------------------------------------------------------------------------------------MVV--A----RP-----VLVVG-LGGGFSGTLGMGSKALGVECG------VLLRPA---------------------ESVYRLDFIQQQ-KLQFERWDVVLDKPGKVTITGTSQNWTPDLTNL-----------MTRQLLDPAAIFWHKEDS----------DTMDWNEADALEFGERLSDLAKIRKVMYFLIAF…		-	-	-	-	-	-	-	-	-	-	-	-	-	-	-	-	-	-	-	-	-	-	-	-	-	-	-	-	-	-	-	-	-	-	-	-	-	-	-	-	-
229	dbj	BAD06251.1	olfactory marker protein, partial [Misgurnus anguillicaudatus]	Misgurnus anguillicaudatus	483	229	--------------------------------------------------------------------------------------------------------------------------------------------------------------------------------------------------------------------------------------------------------------------------------------------------------------------------------------------------MTRQLLEPIGQFWRNAGDPE-------DSPIKCLEADIQEFGERIAEMAKIRKVMY-----…		-	-	-	-	-	-	-	-	-	-	-	-	-	-	-	-	-	-	-	-	-	-	-	-	-	-	-	-	-	-	-	-	-	-	-	-	-	-	-	-	-
230	ref	XP_016141202.1	PREDICTED: olfactory marker protein [Sinocyclocheilus grahami]	Sinocyclocheilus grahami	483	230	-----------------------------------------------------------------------------------------------------------------------------------------------------------------------------------------------------MG-----------------S--ETELSFA-EDLQLAEVMRLRVQSLQQKGQKRQDGERLLLPH---------------------ESVYRLDF-SQQ-DLSFLRWNTGLRGTGRFTVTGICQLWTPDLTNL-----------MTRQLLEPIGQFWRNAGDP--E-----DSPIKCLEADIQEFGERIVELAKVRKVMYFLFAF…		-	-	-	-	-	-	-	-	-	-	-	-	-	-	-	-	-	-	-	-	-	-	-	-	-	-	-	-	-	-	-	-	-	-	-	-	-	-	-	-	-
231	ref	XP_032708893.1	olfactory marker protein [Lontra canadensis]	Lontra canadensis	483	231	------------------------------------------------------------------------------------------------------------------------------------------------------------------------------------------------------------MAE--D-GPKQP---QLSMPLV-LDQDLTKQMRLRVESLKQRGEKRPDGEKLLRPA---------------------ESVYRLDFVQQQ-KLQFERWDVVLDKPGKVTITGTSQNWTPDLTNL-----------MTRQLLDPAAIFWRKEDS----------EAMDWNEADALEFGERLSDLAKIRKVMYFLITF…		-	-	-	-	-	-	-	-	-	-	-	-	-	-	-	-	-	-	-	-	-	-	-	-	-	-	-	-	-	-	-	-	-	-	-	-	-	-	-	-	-
232	ref	XP_026640143.1	olfactory marker protein [Microtus ochrogaster]	Microtus ochrogaster	483	232	------------------------------------------------------------------------------------------------------------------------------------------------------------------------------------------------------------MAE--D-GPPKQ---QLDMPLV-LDQDLTKQMRLRVESLKQRGEKRQDGEKLLRPA---------------------ESVYRLDFIQQQ-KLQFDRWDVVLDKPGKVTITGTSQNWTPDLTNL-----------MTRQLLDPAAIFWRKEDS----------DVMDWNEADALEFGERLSDLAKIRKVMYFLITF…		-	-	-	-	-	-	-	-	-	-	-	-	-	-	-	-	-	-	-	-	-	-	-	-	-	-	-	-	-	-	-	-	-	-	-	-	-	-	-	-	-
233	ref	XP_033001892.1	olfactory marker protein [Lacerta agilis]	Lacerta agilis	483	233	------------------------------------------------------------------------------------------------------------------------------------------------------------------------------------------------------------MAS--E-----AS--ELEFHLV-QDVELTRCMRLRVESLRQRNEKPQDGEKLLQAN---------------------EFVYRLDF-LRQQGLRFLRWNVALEKPGKVTIIGTSQHWTPDLTNL-----------MRRQLLEPVGVFWKKAGS---------QE-VDWNEADALEFGERLVELARIRKVMYFLLAY…		-	-	-	-	-	-	-	-	-	-	-	-	-	-	-	-	-	-	-	-	-	-	-	-	-	-	-	-	-	-	-	-	-	-	-	-	-	-	-	-	-
234	ref	XP_022070649.1	olfactory marker protein [Acanthochromis polyacanthus]	Acanthochromis polyacanthus	483	234	------------------------------------------------------------------------------------------------------------------------------------------------------------------------------------------------------------MST--E----------LELPFR-LDTQLTEMMRLRVQSLQQRGQKRQEGERLLQAN---------------------EAVYRLDF-SQQ-SLRFSHWTVRLAQAGRLTITATSQLWTPDLTNL-----------MTRQLLEPAGVFWRAVGDAS-------DAPVQCYEADADEFGERIAELAKVRKVMYFLFAF…		-	-	-	-	-	-	-	-	-	-	-	-	-	-	-	-	-	-	-	-	-	-	-	-	-	-	-	-	-	-	-	-	-	-	-	-	-	-	-	-	-
235	ref	XP_023119329.1	olfactory marker protein [Amphiprion ocellaris]	Amphiprion ocellaris	483	235	------------------------------------------------------------------------------------------------------------------------------------------------------------------------------------------------------------MST--E----------LELPFR-LDTQLTEVMRLRVQSLQQRGQKRQEGERLLQAN---------------------EAVYRLDF-SKQ-SLRFSHWTVRLAQAGRLTITATSQLWTPDLTNL-----------MTRQLLEPAGVFWRAAGYAS-------DAPVQCYEADVDEFGERIAELAKVRKVMYFLFAF…		-	-	-	-	-	-	-	-	-	-	-	-	-	-	-	-	-	-	-	-	-	-	-	-	-	-	-	-	-	-	-	-	-	-	-	-	-	-	-	-	-
236	ref	XP_032022879.1	olfactory marker protein [Hylobates moloch]	Hylobates moloch	483	236	------------------------------------------------------------------------------------------------------------------------------------------------------------------------------------------------------------MVE--D-RPQQP---QLDMPLV-LDQGLTRQMRLRVESLKQRGEKRQDGEKLLRPA---------------------ESVYRLNFTQQQ-RLQFERWNVVLDKPGKVTITGTSQNWTPDLTNL-----------MTRQLLDPTAIFWRKEDS----------DAMDWNEADALEFGERLSDLAKIRKVMYFLITF…		-	-	-	-	-	-	-	-	-	-	-	-	-	-	-	-	-	-	-	-	-	-	-	-	-	-	-	-	-	-	-	-	-	-	-	-	-	-	-	-	-
237	ref	XP_017591473.1	PREDICTED: olfactory marker protein [Corvus brachyrhynchos]	Corvus brachyrhynchos	483	237	------------------------------------------------------------------------------------------------------------------------------------------------------------------------------------------------------------MAA--E-----AG--MLELPFT-RDEQLTRCMRLRFQSLQQKNARPQDGEKLLCPN---------------------EHIYRVDFIQQH-RLRFLRWDMQLERPGKVTVTGTSQHWTPDLTHL-----------MNRELLEPVGIFWKKLGA----------KEVECNEADAQEFGERIAELAQIRKVMYFLLTF…		-	-	-	-	-	-	-	-	-	-	-	-	-	-	-	-	-	-	-	-	-	-	-	-	-	-	-	-	-	-	-	-	-	-	-	-	-	-	-	-	-
238	ref	XP_030814188.1	olfactory marker protein [Camarhynchus parvulus]	Camarhynchus parvulus	483	238	------------------------------------------------------------------------------------------------------------------------------------------------------------------------------------------------------------MAA--G-----AG--MLELPFT-CDEQLTRRMRLRFQSLQQRNMRGQDGERLLRPN---------------------EHIYRVDFIQQH-QLCFLHWNVQLERPGKVTVTGTSQLWTPDLTHL-----------MNRQLLEPVGIFWKKPGA----------EEVECNEADAQEFGERIAELAQIRKVMYFLLTF…		-	-	-	-	-	-	-	-	-	-	-	-	-	-	-	-	-	-	-	-	-	-	-	-	-	-	-	-	-	-	-	-	-	-	-	-	-	-	-	-	-
239	ref	XP_006059662.1	olfactory marker protein [Bubalus bubalis]	Bubalus bubalis	483	239	------------------------------------------------------------------------------------------------------------------------------------------------------------------------------------------------------------MAE--D-EPKPS---PLSMPLV-LDRDLTKQMRLRVESLTQRGQKRQDGEKLLRPS---------------------ESVYRIDFIQQH-RLQFERWDVVLDQPGKVTITGTSQNWTPDLTNL-----------MTRQLLDPAAIFWRKEDS----------EAMDWNEADALEFGERLSDLAKIRKVMYFLITF…		-	-	-	-	-	-	-	-	-	-	-	-	-	-	-	-	-	-	-	-	-	-	-	-	-	-	-	-	-	-	-	-	-	-	-	-	-	-	-	-	-
240	ref	XP_028373180.1	olfactory marker protein [Phyllostomus discolor]	Phyllostomus discolor	483	240	------------------------------------------------------------------------------------------------------------------------------------------------------------------------------------------------------------MAE--D-GPKQP---QLSMPLV-LDQDLTKQMRLRVETLKQRGEKRQDGEKLLRPA---------------------ESVYRLDFIQQQ-KLQFDRWDVVLDKPGKVTITGTSQNWTPDLTNL-----------MTRQLLDPAAIFWRKEDS----------DAMDWNEADALEFGERLSDLAKIRKVMYFLITF…		-	-	-	-	-	-	-	-	-	-	-	-	-	-	-	-	-	-	-	-	-	-	-	-	-	-	-	-	-	-	-	-	-	-	-	-	-	-	-	-	-
241	ref	XP_032907489.1	olfactory marker protein [Catharus ustulatus]	Catharus ustulatus	483	241	------------------------------------------------------------------------------------------------------------------------------------------------------------------------------------------------------------MAA--E-----AG--MLELPFT-CDEQLTRRMRLRFQSLQQKNGRPQDGEKLLRPN---------------------EHIYRVDFIQQH-KLRFLRWDVQLDRPGKVTVTGTSQHWTPDLTHL-----------MKRQLLEPVGIFWKKLGA----------KEVESNEADAQEFGERIAELAQIRKVMYFLLTF…		-	-	-	-	-	-	-	-	-	-	-	-	-	-	-	-	-	-	-	-	-	-	-	-	-	-	-	-	-	-	-	-	-	-	-	-	-	-	-	-	-
242	ref	XP_027798361.1	olfactory marker protein [Marmota flaviventris]	Marmota flaviventris	483	242	------------------------------------------------------------------------------------------------------------------------------------------------------------------------------------------------------------MAE--D-GPQKQ---QLDMPLV-LDKDLTKQMRLRVESLKQRGEKRQDGEKLLRPA---------------------ESVYRLDFTQQQ-RLQFERWNVALDKPGKVTITGTSQNWTPDLTNL-----------MTRQLLDPAAIFWRKEDS----------DAMDCNEADALEFGERLSDLAKIRKVMYFLITF…		-	-	-	-	-	-	-	-	-	-	-	-	-	-	-	-	-	-	-	-	-	-	-	-	-	-	-	-	-	-	-	-	-	-	-	-	-	-	-	-	-
243	ref	XP_015707983.1	olfactory marker protein [Coturnix japonica]	Coturnix japonica	483	243	------------------------------------------------------------------------------------------------------------------------------------------------------------------------------------------------------------MAA--E-----AG--ELKLPFI-HDDQLTRCMRLRAQSLQQKNAKPQDGEKLLRPN---------------------EHIYRVDFIQQH-NLRFLRWDIQLESSGKVMVTGTSQHWTPDLTHL-----------MNRQLLEPVGIFWKKPGA----------KEVEYNEADAQEFGERLVELAKIRKVMYFLLAF…		-	-	-	-	-	-	-	-	-	-	-	-	-	-	-	-	-	-	-	-	-	-	-	-	-	-	-	-	-	-	-	-	-	-	-	-	-	-	-	-	-
244	ref	XP_010224808.1	PREDICTED: olfactory marker protein [Tinamus guttatus]	Tinamus guttatus	483	244	------------------------------------------------------------------------------------------------------------------------------------------------------------------------------------------------------------MAA--K-----AG--ELQVPFV-RDDQLTRCMRLRVQSLQQKNEKPQDGEKLLRPN---------------------EHIYRVDFTQQH-GLRFLRWEIQMERSGKVTVTGTSQHWTPDLTHL-----------MNRQLLEPAGIFWKKPGA----------KEVECNEADAQEFGERLVELAKIRKVMYFLLAF…		-	-	-	-	-	-	-	-	-	-	-	-	-	-	-	-	-	-	-	-	-	-	-	-	-	-	-	-	-	-	-	-	-	-	-	-	-	-	-	-	-
245	ref	XP_019380049.1	PREDICTED: olfactory marker protein [Gavialis gangeticus]	Gavialis gangeticus	483	245	------------------------------------------------------------------------------------------------------------------------------------------------------------------------------------------------------------MAA--G-----AA--ELELPFV-LDEQLTKCMRLRVQSLQQRSERPQDGEKLLRPN---------------------EYISRVDFVRQH-NLRFLRWRVRLGKPGKVTVVGISQHWTPDLTNL-----------MTRQLLEPAGIFWKKPEL----------KEVEYNEADAQEFGERLSELAKIRKVMYFLLAF…		-	-	-	-	-	-	-	-	-	-	-	-	-	-	-	-	-	-	-	-	-	-	-	-	-	-	-	-	-	-	-	-	-	-	-	-	-	-	-	-	-
246	ref	XP_034282986.1	olfactory marker protein [Pantherophis guttatus]	Pantherophis guttatus	483	246	------------------------------------------------------------------------------------------------------------------------------------------------------------------------------------------------------------MSS--E-----EA--ELELHLV-QDVQLTEVMRIRVTTLQQKNEKPQDGEKLLQDN---------------------EFVFRLDF-SHQHGLCFQNWKVILEQPGKATIIGTSQHWTPDLTNL-----------MRRQLLDPVGVFWKKPDA---------PDVVDCNEADALEFGERLVELAKIRKVMYFLVAF…		-	-	-	-	-	-	-	-	-	-	-	-	-	-	-	-	-	-	-	-	-	-	-	-	-	-	-	-	-	-	-	-	-	-	-	-	-	-	-	-	-
247	ref	XP_010288673.1	PREDICTED: olfactory marker protein [Phaethon lepturus]	Phaethon lepturus	483	247	------------------------------------------------------------------------------------------------------------------------------------------------------------------------------------------------------------MAA--E-----AG--LLELPFV-RDDQLTRCMRLRFQSLQQKNVRPQDGEKLLRPN---------------------EHVYRVDFIRQH-DLRFLRWNIQLERPGKVTVTGTSQHWTPDLTHL-----------MNRQLLEPVGIFWKKPGA----------KEVECNEADAQEFGERIAELAQIRKVMYFLLAF…		-	-	-	-	-	-	-	-	-	-	-	-	-	-	-	-	-	-	-	-	-	-	-	-	-	-	-	-	-	-	-	-	-	-	-	-	-	-	-	-	-
248	ref	XP_010305236.1	PREDICTED: olfactory marker protein [Balearica regulorum gibbericeps]	Balearica regulorum gibbericeps	483	248	------------------------------------------------------------------------------------------------------------------------------------------------------------------------------------------------------------MAA--E-----AG--MLELPFV-RDDQLTRCMRLRFQSLQQKNARPQDGEKLLHPN---------------------EHVYRVDFIRQH-NLHFLRWDIQLERPGKVMVTGTSQHWTPDLTHL-----------MNRQLLEPVGIFWKKPGA----------KEVECNEADAQEFGERIAELAQIRKVMYFLLTF…		-	-	-	-	-	-	-	-	-	-	-	-	-	-	-	-	-	-	-	-	-	-	-	-	-	-	-	-	-	-	-	-	-	-	-	-	-	-	-	-	-
249	ref	XP_020633504.1	olfactory marker protein [Pogona vitticeps]	Pogona vitticeps	483	249	------------------------------------------------------------------------------------------------------------------------------------------------------------------------------------------------------------MAS--G-----AS--ELELPLV-QDVPLTRCMRLRAQSLQQKNEKAQEGEKLLQPN---------------------EFVYRVDF-ARQRGLRFLRWHVALGKPGKVTVIGTSQHWTPDLTHL-----------MRRQLLEPVAVFWKKPGS---------EE-VECNEADALEFGERLAELARIRKVMYFLLVY…		-	-	-	-	-	-	-	-	-	-	-	-	-	-	-	-	-	-	-	-	-	-	-	-	-	-	-	-	-	-	-	-	-	-	-	-	-	-	-	-	-
250	ref	XP_015680961.1	olfactory marker protein [Protobothrops mucrosquamatus]	Protobothrops mucrosquamatus	483	250	------------------------------------------------------------------------------------------------------------------------------------------------------------------------------------------------------------MSS--E-----AA--ELEMHLV-QDAQLTEIMRIRGKSLQQKNEKPQDGEKLLQDH---------------------EFVFRLDF-SRQHGLRFLRWKVVLDRPGQATIIGTSQHWTPDLTHL-----------MRRQLLEPVGVFWKTPEA---------PDVIECNEADALEFGERLVELAKIRKAMYFLIAF…		-	-	-	-	-	-	-	-	-	-	-	-	-	-	-	-	-	-	-	-	-	-	-	-	-	-	-	-	-	-	-	-	-	-	-	-	-	-	-	-	-
251	ref	XP_015806164.1	PREDICTED: olfactory marker protein [Nothobranchius furzeri]	Nothobranchius furzeri	483	251	------------------------------------------------------------------------------------------------------------------------------------------------------------------------------------------------------------MD--KEKSPSEK----FVLEFK-EDAALTEMMRLRVSSLQKSGQKRQDGERLLLPY---------------------EVVSRLDF-PVQ-ELNFSHWYFSLSGHGRVTITGISQHWTPDLTHL-----------MTRQLLEPIGTFWRNADDPE-------DLPLKCLEADMQEFGERIAELAKVRKVMYFLLAF…		-	-	-	-	-	-	-	-	-	-	-	-	-	-	-	-	-	-	-	-	-	-	-	-	-	-	-	-	-	-	-	-	-	-	-	-	-	-	-	-	-
252	ref	XP_004569701.1	olfactory marker protein [Maylandia zebra]	Maylandia zebra	483	252	------------------------------------------------------------------------------------------------------------------------------------------------------------------------------------------------------------MDADEAKSPSNT----IVLEFK-EDTALTEMMRLRVSSLQRSGQKRQDGERLLLPY---------------------EAVYRLDF-AIQ-ELNFSRWYFSLSGYGRVTITGICQHWTPDLTNL-----------MTRQLLEPIGTFWRNAGDPE-------DSQLKCLEADMQEFGERIAELAKVRKVMYFLLAF…		-	-	-	-	-	-	-	-	-	-	-	-	-	-	-	-	-	-	-	-	-	-	-	-	-	-	-	-	-	-	-	-	-	-	-	-	-	-	-	-	-
253	ref	XP_032627407.1	olfactory marker protein [Chelonoidis abingdonii]	Chelonoidis abingdonii	483	253	------------------------------------------------------------------------------------------------------------------------------------------------------------------------------------------------------------MAG--N-----AS--ELEFLFV-QDVQLTKCMRLRAQSLQQRNERPQDGEKLLRPN---------------------EYIYRVDFVRQH-KLHFLHWKIQMEKAGKVMVTGTSQHWTPDLTNL-----------MNRQLLEPVGIFWKKPGT----------KEVECNEADAQEFGERLMELAKIRKVMYFLLTF…		-	-	-	-	-	-	-	-	-	-	-	-	-	-	-	-	-	-	-	-	-	-	-	-	-	-	-	-	-	-	-	-	-	-	-	-	-	-	-	-	-
254	ref	XP_019725185.1	PREDICTED: olfactory marker protein [Hippocampus comes]	Hippocampus comes	483	254	------------------------------------------------------------------------------------------------------------------------------------------------------------------------------------------------------------MAS--T----------LELPFR-PDPQLTEVMRLRVQSLQQRSQKRQDGERLLQPN---------------------EAVYRLDF-TKQ-SLRFSHWTVRLPQSGCLTITATSQLWTPDLTHL-----------MTRQLLEPPGVFWRAASDAR-------EAETKCYEADAHEFGERIAELAKVRKVMYFLFAF…		-	-	-	-	-	-	-	-	-	-	-	-	-	-	-	-	-	-	-	-	-	-	-	-	-	-	-	-	-	-	-	-	-	-	-	-	-	-	-	-	-
255	ref	XP_005867097.1	PREDICTED: olfactory marker protein [Myotis brandtii]	Myotis brandtii	483	255	------------------------------------------------------------------------------------------------------------------------------------------------------------------------------------------------------------MAE--D-GPKQP---QISMPLV-LDEALTKQMRLRVESLKQRGEKRQDGEKLLRPA---------------------EFVYRLDFIQQQ-KLQFERWDVLLDKPGKVTITGTSQNWTPDLTNL-----------MTRQLLEPAAIFWRMEGS----------DAVDWNEADALEFGERLSELAKIRKVMYFLITF…		-	-	-	-	-	-	-	-	-	-	-	-	-	-	-	-	-	-	-	-	-	-	-	-	-	-	-	-	-	-	-	-	-	-	-	-	-	-	-	-	-
256	gb	AAZ13849.1	olfactory marker protein, partial [Phodopus roborovskii]	Phodopus roborovskii	483	256	-------------------------------------------------------------------------------------------------------------------------------------------------------------------------------------------------------------------------------------------------SLKQRGEKRQDGEKLLRPA---------------------ESVYRLDFIQQQ-KLQFDRWDVVLDKPGKVTITGTSQNWTPDLTNL-----------MTRQLLDPAAIFWRKEDS----------DAMDWNEADAL----------------------…		-	-	-	-	-	-	-	-	-	-	-	-	-	-	-	-	-	-	-	-	-	-	-	-	-	-	-	-	-	-	-	-	-	-	-	-	-	-	-	-	-
257	ref	XP_029111178.1	olfactory marker protein [Scleropages formosus]	Scleropages formosus	483	257	------------------------------------------------------------------------------------------------------------------------------------------------------------------------------------------------------------MES--L----------LQLPFQ-EDRQLTEMMRLRVQSLEQRGQKRQEGERLLRPG---------------------ELVYRLDF-PQQ-NLRFARWAVRLSAPGRLTVVATSQHWTPDLTPL-----------MTRQLLEPAGLFWRSPGDGD-------GDVPKCYEADTQEFGERIAELAKIRKVMFFLLEF…		-	-	-	-	-	-	-	-	-	-	-	-	-	-	-	-	-	-	-	-	-	-	-	-	-	-	-	-	-	-	-	-	-	-	-	-	-	-	-	-	-
258	ref	XP_026373944.1	olfactory marker protein [Ursus arctos horribilis]	Ursus arctos horribilis	483	258	-------------------------MRG------RWLQASAGVAAHLQSAGPSVPCPPYPRARGSSSLSSERQLPTSLPSLLPHAASLLHKQAVLGSQVVRAVSTAIDISSLVPGEPGTLLPPGSVSLTASWRRRAEALG----ASHAHFEDGPG---GAGPGGPEVGGASSGACGP-------AARSRAPRRR----GGSSTGMAE--D-APKQLQ---LSMPLL-LDHDLTRQMRLRVESLKQRGEKRQDGEKLLRPA---------------------EAVYRLDFVQQH-RLQFERWDVVLDKPGKVTITGTSQNWTPDLTNL-----------MTRQLLDPAAIFWRKEDGDA--------DAVDWNEADALEFGERLSDLAKIRKVMYFLITF…		-	-	-	-	-	-	-	-	-	-	-	-	-	-	-	-	-	-	-	-	-	-	-	-	-	M	R	G	-	-	-	-	-	-	R	W	L	Q	A	S	A
259	ref	XP_009905253.1	PREDICTED: olfactory marker protein [Picoides pubescens]	Picoides pubescens	483	259	------------------------------------------------------------------------------------------------------------------------------------------------------------------------------------------------------------MAA--E-----AG--LLKLPFT-RDDQLTRCMRLRFQSLQQKNLRPQDGEKLLQAH---------------------EHVYRVDFGRQD-SLRFLRWDIQLDGPGKVTVTGTSQHWTPDLTHL-----------MNRQLLEPAGIFWKKPGA----------REVECNEADAQEFGERVAELARIRKVMYFLLAF…		-	-	-	-	-	-	-	-	-	-	-	-	-	-	-	-	-	-	-	-	-	-	-	-	-	-	-	-	-	-	-	-	-	-	-	-	-	-	-	-	-
260	ref	XP_009986947.1	PREDICTED: olfactory marker protein, partial [Tauraco erythrolophus]	Tauraco erythrolophus	483	260	------------------------------------------------------------------------------------------------------------------------------------------------------------------------------------------------------------------------------------DDQLTRCMRLRFQSLQQKNVRPQDGEKLLRPN---------------------EHVYRVDFIRQH-NLRFLRWDIQLERPGKVMVTGTSQHWTPDLTHL-----------MNRQLLEPVGIFWKKPGA----------KEVECNEADAQEFGERIAELAQIRKVMYFLLTF…		-	-	-	-	-	-	-	-	-	-	-	-	-	-	-	-	-	-	-	-	-	-	-	-	-	-	-	-	-	-	-	-	-	-	-	-	-	-	-	-	-
261	ref	XP_018425255.1	PREDICTED: olfactory marker protein [Nanorana parkeri]	Nanorana parkeri	483	261	------------------------------------------------------------------------------------------------------------------------------------------------------------------------------------------------------------MCRSSWQKPQVESNDVLERDHSDRNRVLDRAVAAVAACVNEPSLSGLLGTKQLTPNPAATSPPFLFQAEAHLECYKIKYIYRLDF-GKQ-KLRFLWWKVHLKTPGKVVITGTSQHWTPDLTNL-----------MSRQLLDPPAIFWMNTGQ----------TEVDCNEADAQEFGERLCELAKIRKVMYFVFAF…		-	-	-	-	-	-	-	-	-	-	-	-	-	-	-	-	-	-	-	-	-	-	-	-	-	-	-	-	-	-	-	-	-	-	-	-	-	-	-	-	-
262	ref	XP_004382047.1	olfactory marker protein [Trichechus manatus latirostris]	Trichechus manatus latirostris	483	262	------------------------------------------------------------------------------------------------------------------------------------------------------------------------------------------------------------MAE--D-EPQKP---QLEMPLV-LEEFLTKQMRLRVESLKQRGEKRRDGEKLLQPV---------------------ESVYRLDFTQQQ-KLQFERWNVVLDKVGKVTITGTSQIWTPDLTNL-----------MTRQLLDPAAIFWRKEDS----------DAMHCNEADALEFGERLSDLAKIRKVMYFLITF…		-	-	-	-	-	-	-	-	-	-	-	-	-	-	-	-	-	-	-	-	-	-	-	-	-	-	-	-	-	-	-	-	-	-	-	-	-	-	-	-	-
263	ref	XP_009474759.1	PREDICTED: olfactory marker protein [Nipponia nippon]	Nipponia nippon	483	263	------------------------------------------------------------------------------------------------------------------------------------------------------------------------------------------------------------MAA--E-----AG--MLQLPFV-HDDQLTRRMRLRFQSLQQKNVRPQDGEKLLRPN---------------------EHIYRVDFIRQH-NLRFLRWDMQLERPGKVTVTGTSQHWTPDLTHL-----------MNRQLLEPVGIFWKKPGA----------KEVECNEADAQEFGERIAELARIRKVMYFLLAF…		-	-	-	-	-	-	-	-	-	-	-	-	-	-	-	-	-	-	-	-	-	-	-	-	-	-	-	-	-	-	-	-	-	-	-	-	-	-	-	-	-
264	ref	XP_023391317.1	olfactory marker protein [Pteropus vampyrus]	Pteropus vampyrus	483	264	-----------------------MEVVVRVVATAIDISGLVPEEPVT------------------------------LLPACGASISTSAKSGEEAFGDFHPHTHPILRIGWGWKGPVAKRGGDKGRVSGRRGPFLLASCLGREAPAHSAPRHR------------------------------------------QRQQQQLAMAE--D-GPKQP---QLIMPLV-LDKDLTKQMRLRVESLKQRGEKRQDGEKLLRPA---------------------ESVYRLDFIQQQ-KLQFERWDVVLDKPGKVTITGTSQNWTPDLTNL-----------MTRQLLDPAAIFWLKEDS----------DAMDWNEADALEFGERLSELAKIRKVMYFLITF…		-	-	-	-	-	-	-	-	-	-	-	-	-	-	-	-	-	-	-	-	-	-	-	M	E	V	V	V	R	V	V	A	T	A	I	D	I	S	G	L	V
265	ref	XP_004683286.1	PREDICTED: olfactory marker protein [Condylura cristata]	Condylura cristata	483	265	------------------------------------------------------------------------------------------------------------------------------------------------------------------------------------------------------------MAE--D-GPQKP---QLDMPLV-LDEDLTKQMRLRVESLKQRGEKRQDGEKLLRPA---------------------ESVYRLDFIQQQ-KLQFERWNVVLDKPGKVTITGTSQNWTPDLTNL-----------MTRQLLDPAAIFWRKEDS----------EAMDWNEADAQEFGERLSELAKIRKVMFFLITF…		-	-	-	-	-	-	-	-	-	-	-	-	-	-	-	-	-	-	-	-	-	-	-	-	-	-	-	-	-	-	-	-	-	-	-	-	-	-	-	-	-
266	ref	XP_008280700.1	PREDICTED: olfactory marker protein [Stegastes partitus]	Stegastes partitus	483	266	------------------------------------------------------------------------------------------------------------------------------------------------------------------------------------------------------------MST--E----------LELPFR-LDTQLTEVMRLRVQSLQQRGQKRQEGERLLQAN---------------------EAVYRLDF-SKQ-SLRFSHWTVRLTQLGRLTITATSQLWTPDLTNL-----------MTRQLLEPAGVFWRAAGDAS-------DAPVQCYEADADEFGERIAELAKVRKVMYFLFAF…		-	-	-	-	-	-	-	-	-	-	-	-	-	-	-	-	-	-	-	-	-	-	-	-	-	-	-	-	-	-	-	-	-	-	-	-	-	-	-	-	-
267	ref	XP_015266020.1	PREDICTED: olfactory marker protein [Gekko japonicus]	Gekko japonicus	483	267	------------------------------------------------------------------------------------------------------------------------------------------------------------------------------------------------------------MVS--E----------LELPLV-QDVELTNCMRLRVQSLQQKNEKPQDGEKLLQPN---------------------EFVYRVDF-TQQHNLRFVRWNVALENPGKVDVIGTSQHWTPDLTNL-----------MRRQLLEPVGVFWKTPDS---------PE-VECNEADALEFGERLVELAKIRKVMFFLLAY…		-	-	-	-	-	-	-	-	-	-	-	-	-	-	-	-	-	-	-	-	-	-	-	-	-	-	-	-	-	-	-	-	-	-	-	-	-	-	-	-	-
268	ref	XP_020794304.1	olfactory marker protein [Boleophthalmus pectinirostris]	Boleophthalmus pectinirostris	483	268	------------------------------------------------------------------------------------------------------------------------------------------------------------------------------------------------------------MDQ--TNAQSET----IVLNFS-EDRALTEMMRMRVSSLQRSGQKRQEGERLLLPN---------------------EAVYRLDF-PKQ-DLSFQQWHFSLRAHGRVTITGISQHWTPDLTNL-----------MSRQLLEPIGTFWRNAADPP-------DSLLKCLEADMQEFGERIAELAKVRRVMYFLLAF…		-	-	-	-	-	-	-	-	-	-	-	-	-	-	-	-	-	-	-	-	-	-	-	-	-	-	-	-	-	-	-	-	-	-	-	-	-	-	-	-	-
269	ref	XP_029028490.1	olfactory marker protein [Betta splendens]	Betta splendens	483	269	------------------------------------------------------------------------------------------------------------------------------------------------------------------------------------------------------------MSA--D----------LELRFL-PDSQLTEVMRLRVQSLQQRGQRRQDGERLLRPN---------------------EAVYRLDF-SQQ-ALRFSHWTVRLARPGRLTVTATSQLWTPDLTHL-----------MTRQLLEPAGVFWRAPGDGG-------DAPAQCYEADAHEFGERIGELAKVRKVMYFLFAF…		-	-	-	-	-	-	-	-	-	-	-	-	-	-	-	-	-	-	-	-	-	-	-	-	-	-	-	-	-	-	-	-	-	-	-	-	-	-	-	-	-
270	gb	AQS27917.1	olfactory marker protein [Eubalaena australis]	Eubalaena australis	483	270	------------------------------------------------------------------------------------------------------------------------------------------------------------------------------------------------------------MAE--D-EPKPT---QLDMPLV-LDEDLTKQMRLRVESLKRRGGKRQDGEKLLQPA---------------------ESVYRIDFIQQQ-RLQFERWDVVLDKPGKVTVTGTSQIWTPDLTNL-----------MTRQLLDPAAIFWRKEDS----------EAMDWNEADALEFGERLSELAKIRKVMYFLITF…		-	-	-	-	-	-	-	-	-	-	-	-	-	-	-	-	-	-	-	-	-	-	-	-	-	-	-	-	-	-	-	-	-	-	-	-	-	-	-	-	-
271	ref	XP_029372613.1	olfactory marker protein [Echeneis naucrates]	Echeneis naucrates	483	271	------------------------------------------------------------------------------------------------------------------------------------------------------------------------------------------------------------ME--KATAASNA----MVLPFK-EDTALTEMMRLRVSSLQRSGQKRQDGERLLLPH---------------------EAVYRLDF-HNQ-ELNFSRWYFSLSGHGRVTITGISQHWTPDLTNL-----------MTRQLLEPIGTFWRNLNDPE-------DSPLKCLEADMQEFGERIAELAKVRKVMYFLFAF…		-	-	-	-	-	-	-	-	-	-	-	-	-	-	-	-	-	-	-	-	-	-	-	-	-	-	-	-	-	-	-	-	-	-	-	-	-	-	-	-	-
272	gb	TTI30675.1	Olfactory marker protein [Bagarius yarrelli]	Bagarius yarrelli	483	272	--------------------------------------------------------------------------------------------------------------------------------------------------------------------------------------------------------------------MASEN--EMELEFA-EDLQLTEVMRLRVQSLQQRGQKRQDGERLLLPH---------------------EAVYRLDF-TDQ-ELTFSHWNVTLTGVGRLSITGISQLWTPDLTNL-----------MTRQLLEPTGQFWRSAGDP--E-----DAPIKCLEADIQEFGERIAELAKVRKVMYFLFAF…		-	-	-	-	-	-	-	-	-	-	-	-	-	-	-	-	-	-	-	-	-	-	-	-	-	-	-	-	-	-	-	-	-	-	-	-	-	-	-	-	-
273	ref	XP_010137130.1	PREDICTED: olfactory marker protein [Buceros rhinoceros silvestris]	Buceros rhinoceros silvestris	483	273	------------------------------------------------------------------------------------------------------------------------------------------------------------------------------------------------------------MAA--K-----AG--MLELPFV-HDDQLTQCMQLRFQSLQQKNMRPQDGEKLLLPN---------------------EHIYRVDFIRQH-NMCFLHWDIQLETPGKVTVTGTSQHWTPDLTHL-----------MNRQLLEPVGIFWKKPGA----------KEVKCNEADAQEFGERIAELAQIRKVMYFLLTF…		-	-	-	-	-	-	-	-	-	-	-	-	-	-	-	-	-	-	-	-	-	-	-	-	-	-	-	-	-	-	-	-	-	-	-	-	-	-	-	-	-
274	ref	XP_010010480.1	PREDICTED: olfactory marker protein [Nestor notabilis]	Nestor notabilis	483	274	------------------------------------------------------------------------------------------------------------------------------------------------------------------------------------------------------------MAA--E-----AG--MLELPFI-RDDQLTRCMRLRFQSLQQKNGRPQDGEKLLHPN---------------------EHVYRVDFIRQH-NLRFLHWDIRLEKPGKVTVTGTSQHWTPDLTHL-----------MNRQLLEPVGIFWKKPGA----------EEVQCNEADAQEFGERIAELAQIRKVMYFLLAF…		-	-	-	-	-	-	-	-	-	-	-	-	-	-	-	-	-	-	-	-	-	-	-	-	-	-	-	-	-	-	-	-	-	-	-	-	-	-	-	-	-
275	ref	XP_025028100.1	olfactory marker protein [Python bivittatus]	Python bivittatus	483	275	------------------------------------------------------------------------------------------------------------------------------------------------------------------------------------------------------------MSS--E-----AA--ELELPLV-QDVQLTKCMRIRVKSLQHKNEKPQDGEKLLQAN---------------------EFIFRVDF-SRQHGLRFLRWNVALDKPGKATVTGTSQHWTPDLTNL-----------MRRQLLEPVGVFWKKPEA---------QE-VECDEADALEFGERLVELAKIRKVMYFLVAF…		-	-	-	-	-	-	-	-	-	-	-	-	-	-	-	-	-	-	-	-	-	-	-	-	-	-	-	-	-	-	-	-	-	-	-	-	-	-	-	-	-
276	ref	XP_006865060.1	PREDICTED: olfactory marker protein [Chrysochloris asiatica]	Chrysochloris asiatica	483	276	------------------------------------------------------------------------------------------------------------------------------------------------------------------------------------------------------------MAE--D-GPQKP---QLEMPLV-LDQDLTKQMRLRVESLKQRGEKRQDGEKLLRPA---------------------ESVYRLDFIQQQ-KLQFERWNVVLDKAGKVTITGTSQNWTPDLTNL-----------MTRQLLDPAAIFWRKEDS----------DAMDWNEADALEFGERLSELAKIRKVMYFLITF…		-	-	-	-	-	-	-	-	-	-	-	-	-	-	-	-	-	-	-	-	-	-	-	-	-	-	-	-	-	-	-	-	-	-	-	-	-	-	-	-	-
277	ref	XP_019504972.1	PREDICTED: olfactory marker protein [Hipposideros armiger]	Hipposideros armiger	483	277	------------------------------------------------------------------------------------------------------------------------------------------------------------------------------------------------------------MAE--D-GPKQP---QLSMPLV-LDEDLTKQMRLRVESLKQRGLKRQDGEKLLRPA---------------------ESVYRLDFIQQQ-KLQFERWDVVLDQPGKVTITGTSQNWTPDLTNL-----------MTRQLLDPAAIFWRKEDS----------DAMDWNEADALEFGERLSELAKVRKVMYFLITF…		-	-	-	-	-	-	-	-	-	-	-	-	-	-	-	-	-	-	-	-	-	-	-	-	-	-	-	-	-	-	-	-	-	-	-	-	-	-	-	-	-
278	ref	XP_010114678.1	PREDICTED: olfactory marker protein [Chlamydotis macqueenii]	Chlamydotis macqueenii	483	278	------------------------------------------------------------------------------------------------------------------------------------------------------------------------------------------------------------MAG--E-----AG--MLELPFV-HDDQLTRCMRLRFQSLQQKSMRPQDGEKLLRPN---------------------EHIYRVDFIQQH-NLRFLRWHIQLEKPGKVTVTGTSQHWTPDLTHL-----------MNRQLLEPVGIFWKKPGA----------KEVECNEADAQEFGERIAELAQIRKVMYFLLAF…		-	-	-	-	-	-	-	-	-	-	-	-	-	-	-	-	-	-	-	-	-	-	-	-	-	-	-	-	-	-	-	-	-	-	-	-	-	-	-	-	-
279	ref	XP_009955647.1	PREDICTED: olfactory marker protein [Leptosomus discolor]	Leptosomus discolor	483	279	------------------------------------------------------------------------------------------------------------------------------------------------------------------------------------------------------------MAD--E-----AG--MLELPFV-RDDQLTRCMRLRFQSLQQKNMRPQDGEKLLRPN---------------------EHVYRVDFIRQH-NLRFLRWDIQLEKPGKVTVTGTSQHWTPDLTHL-----------MNRQLLEPVGIFWKKPGA----------EEVECNGADAQEFGERIAELAQIRKVMYFLLAF…		-	-	-	-	-	-	-	-	-	-	-	-	-	-	-	-	-	-	-	-	-	-	-	-	-	-	-	-	-	-	-	-	-	-	-	-	-	-	-	-	-
280	ref	XP_009635434.1	PREDICTED: olfactory marker protein [Egretta garzetta]	Egretta garzetta	483	280	------------------------------------------------------------------------------------------------------------------------------------------------------------------------------------------------------------MAA--E-----AG--MLKLPFI-HDDQLTRCMRLRFQSLQQKNVRPQDGEKLLHPN---------------------EHIYRVDFIQQH-NLRFLHWDIQLERPGKVTVIGTSQHWTPDLTYL-----------MNRQLLEPVGIFWKKPGA----------EEVECNEADAQEFGERIAELAQIRKVMYFLLAF…		-	-	-	-	-	-	-	-	-	-	-	-	-	-	-	-	-	-	-	-	-	-	-	-	-	-	-	-	-	-	-	-	-	-	-	-	-	-	-	-	-
281	ref	XP_026704594.1	olfactory marker protein [Athene cunicularia]	Athene cunicularia	483	281	------------------------------------------------------------------------------------------------------------------------------------------------------------------------------------------------------------MAA--E-----AG--MLELPFV-RDDQLTRCMRLRFQSLQQKNMRPQDGEKLLRSN---------------------EHVYRVDFIRQH-NLRFLHWDIQMERPGKVTVTGTSQHWTPDLTHL-----------MNRQLLEPVGIFWKKPGA----------KDVECNEADAQEFGERIAELARIRKVMYFLLAF…		-	-	-	-	-	-	-	-	-	-	-	-	-	-	-	-	-	-	-	-	-	-	-	-	-	-	-	-	-	-	-	-	-	-	-	-	-	-	-	-	-
282	ref	XP_029458030.1	olfactory marker protein [Rhinatrema bivittatum]	Rhinatrema bivittatum	483	282	------------------------------------------------------------------------------------------------------------------------------------------------------------------------------------------------------------MAA--D-----PS--LLELAFV-EDTQLTKCMRLRVQSLQQKKEKPQDGEKLLRPN---------------------EYIYRLDF-TQQ-KLSFLWWKVQLKKPGKVTVTGTSQHWTPDLTNL-----------MNRQLLEPYGIFWKKAGQ----------EEVDCNEADAQEFGERISELAKIRKVMYFMLTF…		-	-	-	-	-	-	-	-	-	-	-	-	-	-	-	-	-	-	-	-	-	-	-	-	-	-	-	-	-	-	-	-	-	-	-	-	-	-	-	-	-
283	gb	AAN64651.1	olfactory marker protein, partial [Massylaea vermiculata]	Massylaea vermiculata	483	283	--------------------------------------------------------------------------------------------------------------------------------------------------------------------------------------------------------------------------------------------------------MAEDSPQLKSSPHKSFQFYQLLICMRTL-CIVL-VLLAATFAISD------ATEVDKRLIGGLDLSAVFKLVASVPTLLQQSV--KSVQDLLPSLLDAVTSLVRDVTGAA---TGIV------YKALETVLGVTKALLLVGNNVLGLILSA…		-	-	-	-	-	-	-	-	-	-	-	-	-	-	-	-	-	-	-	-	-	-	-	-	-	-	-	-	-	-	-	-	-	-	-	-	-	-	-	-	-
284	ref	XP_010729422.1	olfactory marker protein [Larimichthys crocea]	Larimichthys crocea	483	284	------------------------------------------------------------------------------------------------------------------------------------------------------------------------------------------------------------MST--E----------LELPFR-PDNELTEMMRLRVQSLQQRGQKRQDGERLLRPN---------------------EAVYRLDF-SKQ-SLRFSRWVVRLAQVGRLTITATSQLWTPDLTNL-----------MTRQLLEPAGTFWRAQGDAN-------DAPVQCYEADAHEFGERIAELAKVRKVMYFLFAF…		-	-	-	-	-	-	-	-	-	-	-	-	-	-	-	-	-	-	-	-	-	-	-	-	-	-	-	-	-	-	-	-	-	-	-	-	-	-	-	-	-
285	gb	TMS07007.1	Olfactory marker protein [Larimichthys crocea]	Larimichthys crocea	483	285	------------------------------------------------------------------------------------------------------------------------------------------------------------------------------------------------------------------------------------------MMRLRVSSLQRSGQKRQDGERLLLPH---------------------EAVYRLDF-PVQ-ELNFSRWYFSLIAYGRVNITGISQHWTPDLTNL-----------MTRQLLEPIGTFWRNAADPE-------DSPLKWLEADMQEFGERIAELAKVRKVMYFLFAF…		-	-	-	-	-	-	-	-	-	-	-	-	-	-	-	-	-	-	-	-	-	-	-	-	-	-	-	-	-	-	-	-	-	-	-	-	-	-	-	-	-
286	gb	TMS07104.1	Olfactory marker protein [Larimichthys crocea]	Larimichthys crocea	483	286	------------------------------------------------------------------------------------------------------------------------------------------------------------------------------------------------------------------------------------------MMRLRVSSLQRSGQKRQDGERLLLPH---------------------EAVYRLDF-PVQ-ELNFSRWYFSLIAYGRVNITGISQHWTPDLTNL-----------MTRQLLEPIGTFWRNAADPE-------DSPLKWLEADMQEFGERIAELAKVRKVMYFLFAF…		-	-	-	-	-	-	-	-	-	-	-	-	-	-	-	-	-	-	-	-	-	-	-	-	-	-	-	-	-	-	-	-	-	-	-	-	-	-	-	-	-
287	gb	KAE8287675.1	Olfactory marker protein [Larimichthys crocea]	Larimichthys crocea	483	287	------------------------------------------------------------------------------------------------------------------------------------------------------------------------------------------------------------MST--E----------LELPFR-PDNELTEMMRLRVQSLQQRGQKRQDGERLLRPN---------------------EAVYRLDF-SKQ-SLRFSRWVVRLAQVGRLTITATSQLWTPDLTNL-----------MTRQLLEPAGTFWRAQGDAN-------DAPVQCYEADAHEFGERIAELAKVRKVMYFLFAF…		-	-	-	-	-	-	-	-	-	-	-	-	-	-	-	-	-	-	-	-	-	-	-	-	-	-	-	-	-	-	-	-	-	-	-	-	-	-	-	-	-
288	gb	KAF3705832.1	Olfactory marker protein [Channa argus]	Channa argus	483	288	---------------------------------------------------------------------------------------------------------------------------------------------------------MHTVQSLQTGAVSTSYWIERKCKRFFGHSCQSNPALQLVSTSQPAEVCCPSMST--E----------LELPFL-PDTQLTEVMRLRVQSLQQRGQKRQEGERLLGPN---------------------EAVYRLDF-SKQ-TLQFSHWTVRLAQPGHLTITATSQLWTPDLTNL-----------MTRQLLEPAGIFWRSPGDAR-------DAPIQCIEADAYEFGERIAELATVRKVMYFLFGF…		-	-	-	-	-	-	-	-	-	-	-	-	-	-	-	-	-	-	-	-	-	-	-	-	-	-	-	-	-	-	-	-	-	-	-	-	-	-	-	-	-
289	ref	XP_032050048.1	olfactory marker protein [Aythya fuligula]	Aythya fuligula	483	289	------------------------------------------------------------------------------------------------------------------------------------------------------------------------------------------------------------MAE--E-----AG--ELKVPFV-RDDQLTRCMRLRVQSLQQKKGRPQDGEKLLQPN---------------------EHIYRVDFLRQH-NLRFLRWDIQLEKCGKVTVTGTSQHWTPDLTHL-----------MNRQLLEPVGIFWKKPGA----------EEVECNEADAQEFGERLVELARIRKVMYFLLAF…		-	-	-	-	-	-	-	-	-	-	-	-	-	-	-	-	-	-	-	-	-	-	-	-	-	-	-	-	-	-	-	-	-	-	-	-	-	-	-	-	-
290	ref	XP_029898124.1	olfactory marker protein [Aquila chrysaetos chrysaetos]	Aquila chrysaetos chrysaetos	483	290	------------------------------------------------------------------------------------------------------------------------------------------------------------------------------------------------------------MAA--E-----AG--MLELPFV-HDDQLTRCMRLRFQSLQQKNVRPQDGEKLLHPN---------------------EHVYRVDFVRQH-NLRFLRWDIQLERPGKVTVTGTSQHWTPDLTHL-----------MNRQLLEPVGIFWKKPGA----------KEVECNEADAQEFGERIAELARIRKVMYFLLAF…		-	-	-	-	-	-	-	-	-	-	-	-	-	-	-	-	-	-	-	-	-	-	-	-	-	-	-	-	-	-	-	-	-	-	-	-	-	-	-	-	-
291	ref	XP_006763902.1	PREDICTED: olfactory marker protein [Myotis davidii]	Myotis davidii	483	291	------------------------------------------------------------------------------------------------------------------------------------------------------------------------------------------------------------MAE--D-GPKQP---QISMPLV-QDEALTKQMRLRVESLKQRGEKRQDGEKLLRPA---------------------EFVYRLDFIQQQ-KLQFERWDVLLDKPGKVTITGTSQNWTPDLTNL-----------MTRQLLEPAAIFWRMEGS----------DAVDWNEADALEFGERLSELAKIRKAMYFLITF…		-	-	-	-	-	-	-	-	-	-	-	-	-	-	-	-	-	-	-	-	-	-	-	-	-	-	-	-	-	-	-	-	-	-	-	-	-	-	-	-	-
292	gb	TNN61978.1	Olfactory marker protein [Liparis tanakae]	Liparis tanakae	483	292	----------------------------------------------------------------------------------------------------------------------------------------------------------------------------------------------------------------------MSA--ELELPFR-QDGQLTELMRLRVQSLHQRGAARQDGERLLLPN---------------------EAVYRLDF-SQQ-SLGFSRWTVALAEPGRLSVTAISQLWTPDLTHL-----------MTRQLLEPVGVFWRAAGGGGGD-----DAPVQRYEADAHEFGERIAELAKVRKAMYFLFAY…		-	-	-	-	-	-	-	-	-	-	-	-	-	-	-	-	-	-	-	-	-	-	-	-	-	-	-	-	-	-	-	-	-	-	-	-	-	-	-	-	-
293	gb	TNN77767.1	Olfactory marker protein [Liparis tanakae]	Liparis tanakae	483	293	-------------------------------------------------------------------------------------------------------------------MISWWRQPVRPGLEASGKYKTQNVYQEFAEVDRFREQDLHYGDNYHSNIEHSAALDKLR-HLWYQQDDSDVMSLLATL--DWIITSRSDMDN--GHGPSNT----LMLEFK-EDPALTEMMRLRVSSLQRSGHKRQDGERLLLPH---------------------EAVYRLDF-HNQ-ELNFSRWYFSLAARGRVTITGICQLWTPDLTYL-----------MTRQLLDPNGTFWRNAEDPE-------ESPLKWLEADMQEFGERIAELAKVRKVMYFLFAF…		-	-	-	-	-	-	-	-	-	-	-	-	-	-	-	-	-	-	-	-	-	-	-	-	-	-	-	-	-	-	-	-	-	-	-	-	-	-	-	-	-
294	ref	XP_015854009.1	PREDICTED: olfactory marker protein [Peromyscus maniculatus bairdii]	Peromyscus maniculatus bairdii	483	294	------------------------------------------------------------------------------------------------------------------------------------------------------------------------------------------------------------MAE--D-GPQKQ---QLDMPLV-LDQDLTKQMRLRVESLKQRGEKRQDGEKLLRPA---------------------ESVYRLDFIQQQ-KLQFDRWDVVLDKPGKVTITGTSQNWTPDLTNL-----------MTRQLLDPAAIFWRKEDS----------DAMDWNEADALEFGERLSDLAKIRKVMYFLITF…		-	-	-	-	-	-	-	-	-	-	-	-	-	-	-	-	-	-	-	-	-	-	-	-	-	-	-	-	-	-	-	-	-	-	-	-	-	-	-	-	-
295	gb	TKS80585.1	Olfactory marker protein [Collichthys lucidus]	Collichthys lucidus	483	295	------------------------------------------------------------------------------------------------------------------------------------------------------------------------------------------------------------MDS--AKTPSNT----LVLKFK-KDAALTEMMRLRVSSLQRSGQKRQDGERLLLPH---------------------EGVYRLDF-PVQ-ELNFSRWYFSLIAHGRVNITGISQHWTPDLTNL-----------MTRQLLEPIGTFWRNAADPE-------DSPLKWLEADMQEFGERIAELAKVRKVMYFLFAF…		-	-	-	-	-	-	-	-	-	-	-	-	-	-	-	-	-	-	-	-	-	-	-	-	-	-	-	-	-	-	-	-	-	-	-	-	-	-	-	-	-
296	gb	TKS80607.1	Olfactory marker protein [Collichthys lucidus]	Collichthys lucidus	483	296	------------------------------------------------------------------------------------------------------------------------------------------------------------------------------------------------------------MDG--AKTPSNT----LVLKFK-KDAALTEMMRLRVSSLQRSGQKRQDGERLLLPH---------------------EGVYRLDF-PVQ-ELNFSRWYFSLIAHGRVNITGISQHWTPDLTNL-----------MTRQLLEPIGTFWRNAADPE-------DSPLKWLEADMQEFGERIAELAKVRKVMYFLFAF…		-	-	-	-	-	-	-	-	-	-	-	-	-	-	-	-	-	-	-	-	-	-	-	-	-	-	-	-	-	-	-	-	-	-	-	-	-	-	-	-	-
297	gb	TKS83185.1	Olfactory marker protein [Collichthys lucidus]	Collichthys lucidus	483	297	------------------------------------------------------------------------------------------------------------------------------------------------------------------------------------------------------------MST--E----------LELPFR-PDNELTEMMRLRVQSLQQRGQKRQDGERLLRPN---------------------EAVYRLDF-SKQ-SLRFSRWVVRLAQVGRLTITATSQLWTPDLTNL-----------MTRQLLEPAGTFWRAQGDAN-------DAPVQCYEADAHEFGERIAELAKVRKVMYFLFAF…		-	-	-	-	-	-	-	-	-	-	-	-	-	-	-	-	-	-	-	-	-	-	-	-	-	-	-	-	-	-	-	-	-	-	-	-	-	-	-	-	-
298	gb	TKS83210.1	Olfactory marker protein [Collichthys lucidus]	Collichthys lucidus	483	298	------------------------------------------------------------------------------------------------------------------------------------------------------------------------------------------------------------MST--E----------LELPFR-PDNELTEMMRLRVQSLQQRGQKRQDGERLLRPN---------------------EAVYRLDF-SKQ-SLRFSRWVVRLAQVGRLTITATSQLWTPDLTNL-----------MTRQLLEPAGTFWRAQGDAN-------DAPVQCYEADTHEFGERIAELAKVRKVMYFLFAF…		-	-	-	-	-	-	-	-	-	-	-	-	-	-	-	-	-	-	-	-	-	-	-	-	-	-	-	-	-	-	-	-	-	-	-	-	-	-	-	-	-
299	ref	XP_010081116.1	PREDICTED: olfactory marker protein [Pterocles gutturalis]	Pterocles gutturalis	483	299	------------------------------------------------------------------------------------------------------------------------------------------------------------------------------------------------------------MAA--A-----AG--MLELPFV-RDEQLTQCMRLRFQSLQQKNIRPQDGEKLLHPN---------------------EYVYRVDFIRQH-SLRFLRWDIRLEGPGKVTVTGTSQHWTPDLTHL-----------MNRQLLEPVGIFWKKPGA----------KEVECNEADAQEFGERVAELAQIRKVMYFLLAF…		-	-	-	-	-	-	-	-	-	-	-	-	-	-	-	-	-	-	-	-	-	-	-	-	-	-	-	-	-	-	-	-	-	-	-	-	-	-	-	-	-
300	ref	XP_008307145.1	olfactory marker protein [Cynoglossus semilaevis]	Cynoglossus semilaevis	483	300	------------------------------------------------------------------------------------------------------------------------------------------------------------------------------------------------------------MDKAKAKGSYNS----IVLAFK-EDTALTEMMRLRVASLQRSGQKRQDGERLLLPH---------------------EAVYRLDF-RNQ-ELSFSRWNLFLSGHGRVTITGICQLWTPDLTNL-----------MTRQLLEPIGTFWRNATDPR-------DSQLKCLEADMQEFGERIAELAKVRKVMYFLFAF…		-	-	-	-	-	-	-	-	-	-	-	-	-	-	-	-	-	-	-	-	-	-	-	-	-	-	-	-	-	-	-	-	-	-	-	-	-	-	-	-	-
301	gb	ELW65028.1	Olfactory marker protein [Tupaia chinensis]	Tupaia chinensis	483	301	MST----------QSSLAAV-----------------------GPAATMFSCVRPYEDQNYAALKRACLRKKVLFEDAHFPATDDSLYYKATPGPAVRWQRPKDICEDPRLFVDGISSHDLHQGQVGNCWFVAACSSLASRESLWQKGGADGAAEHRALSLPGSMWRLATGPWTHLQREGSRPRLREPRGPLSSWTLAEQQPSAMAE--A-GPQKP---QLDMPLV-LDEDLTKQMRLRVESLKQRGEKRQDGEKLLRPA---------------------EAVYRLDFIQQQ-KLQFERWDVVLDKPGKVTITGTSQNWTPDLTNL-----------MTRQLLDPAAIFWRKEDS----------EAMDWNEADAQEFGERLSDLAKIRKVMYFLITF…		M	S	T	-	-	-	-	-	-	-	-	-	-	Q	S	S	L	A	A	V	-	-	-	-	-	-	-	-	-	-	-	-	-	-	-	-	-	-	-	-	-
302	ref	XP_027628248.1	olfactory marker protein [Tupaia chinensis]	Tupaia chinensis	483	302	------------------------------------------------------------------------------------------------------------------------------------------------------------------------------------------------------------MAE--A-GPQKP---QLDMPLV-LDEDLTKQMRLRVESLKQRGEKRQDGEKLLRPA---------------------EAVYRLDFIQQQ-KLQFERWDVVLDKPGKVTITGTSQNWTPDLTNL-----------MTRQLLDPAAIFWRKEDS----------EAMDWNEADAQEFGERLSDLAKIRKVMYFLITF…		-	-	-	-	-	-	-	-	-	-	-	-	-	-	-	-	-	-	-	-	-	-	-	-	-	-	-	-	-	-	-	-	-	-	-	-	-	-	-	-	-
303	ref	XP_033803498.1	olfactory marker protein [Geotrypetes seraphini]	Geotrypetes seraphini	483	303	------------------------------------------------------------------------------------------------------------------------------------------------------------------------------------------------------------MAA--D-----PS--LLVLPFV-EDAQLTKCMRLRAQSLQQKNERPQDGEKLLQSN---------------------EYIYHLDF-AQQ-NLRFLRWKVQLKKPGKVKITGTSQHWTPDLTNL-----------MTRQLLEPPAIFWKKPGQ----------QAVEFNEADAQEFGERISELAKIRKVMYFMLTF…		-	-	-	-	-	-	-	-	-	-	-	-	-	-	-	-	-	-	-	-	-	-	-	-	-	-	-	-	-	-	-	-	-	-	-	-	-	-	-	-	-
304	ref	XP_010171153.1	olfactory marker protein [Antrostomus carolinensis]	Antrostomus carolinensis	483	304	------------------------------------------------------------------------------------------------------------------------------------------------------------------------------------------------------------MAA--E-----AG--MLELPFI-RDDQLTQCMRLRFQSLQQKNMRPQDGEKLLHPN---------------------EHVYRVDFIRQH-NLRFLRWNIQLERPGKVMVTGTSQHWTPDLTHL-----------MNRQLLEPVGMFWKKPGA----------KEVECNEADAQEFGERVAELAQIRKVMYFLLTF…		-	-	-	-	-	-	-	-	-	-	-	-	-	-	-	-	-	-	-	-	-	-	-	-	-	-	-	-	-	-	-	-	-	-	-	-	-	-	-	-	-
305	ref	XP_031160104.1	olfactory marker protein [Sander lucioperca]	Sander lucioperca	483	305	------------------------------------------------------------------------------------------------------------------------------------------------------------------------------------------------------------MD--NAKAPGNT----IVLAFK-EDTALTEMMRLRVSSLQRSGQKRQDGERLLLSH---------------------EAVYRLDF-PTQ-ELNFSRWYFSLTGYGRVTITGISQHWTPDLTNL-----------MTRQLLEPIGTFWRNANDPE-------DSPLKWLEADMQEFGERIAELAKVRKVMYFLFAF…		-	-	-	-	-	-	-	-	-	-	-	-	-	-	-	-	-	-	-	-	-	-	-	-	-	-	-	-	-	-	-	-	-	-	-	-	-	-	-	-	-
306	ref	XP_025275375.1	olfactory marker protein [Canis lupus dingo]	Canis lupus dingo	483	306	------------------------------------------------------------------------------------------------------------------------------------------------------------------------------------------------------------MAE--D-GPKQP---QLSMPLV-LDPDLTKQMRLRVESLKQRGEKRQDGEKLLRPA---------------------EAVYRLDFVQQQ-KLQFERWDVELDKPGKVTITGTSQNWTPDLTNL-----------MTRQLLDPAAIFWRKEDA----------EAMDWNEADALEFGERLSDLAKIRKVMYFLITF…		-	-	-	-	-	-	-	-	-	-	-	-	-	-	-	-	-	-	-	-	-	-	-	-	-	-	-	-	-	-	-	-	-	-	-	-	-	-	-	-	-
307	ref	XP_016051876.1	PREDICTED: olfactory marker protein, partial [Miniopterus natalensis]	Miniopterus natalensis	483	307	------------------------------------------------------------------------------------------------------------------------------------------------------------------------------------------------------------MAE--E-GAKQP---QLSMPLV-LDQALTRQLRLRAEGLRQRGEKRQDGEKLLRPA---------------------ESVYRLDFTRQQ-KLQFERWDVVLDKPGKVTITGTSQNWTPDLTNL-----------MTRQLLEPAAIFWRKEDS----------DAMDWNEADALEFGERLSELAKIRKVMYFLVTL…		-	-	-	-	-	-	-	-	-	-	-	-	-	-	-	-	-	-	-	-	-	-	-	-	-	-	-	-	-	-	-	-	-	-	-	-	-	-	-	-	-
308	ref	XP_032536624.1	|gi|1815708171 olfactory marker protein [Chiroxiphia lanceolata]	Chiroxiphia lanceolata	483	308	------------------------------------------------------------------------------------------------------------------------------------------------------------------------------------------------------------MAA--E-----AK--MIELPFI-CDEQLTQRMRLRFQSLQQKNMRPQDGEKLLRPN---------------------EHIYRVDFIRQH-KLRFLRWDIQLERPGKVTVTGTSQHWTPDLTHL-----------MNRQLLEPVGIFWKKPGA----------KEVECNEADAQEFGERIAELAQIRKVMYFLLAF…		-	-	-	-	-	-	-	-	-	-	-	-	-	-	-	-	-	-	-	-	-	-	-	-	-	-	-	-	-	-	-	-	-	-	-	-	-	-	-	-	-
309	ref	XP_021389603.1	olfactory marker protein [Lonchura striata domestica]	Lonchura striata domestica	483	309	------------------------------------------------------------------------------------------------------------------------------------------------------------------------------------------------------------MAA--E-----AG--MLELPFT-CDEQLTRRMRLRFQSLQQRNTRPQDGERLLRPN---------------------EHIYRVDFIQQH-QLRFLRWDVQLESPGKVTVTGTSQHWTPDLTHL-----------MNRQLLEPVGIFWKKPGA----------EEVQCNEADAQEFGERIAELAQIRKVMYFLLSF…		-	-	-	-	-	-	-	-	-	-	-	-	-	-	-	-	-	-	-	-	-	-	-	-	-	-	-	-	-	-	-	-	-	-	-	-	-	-	-	-	-
310	ref	XP_028817462.1	olfactory marker protein [Denticeps clupeoides]	Denticeps clupeoides	483	310	-----------------------------------------------------------------------------------------------------------------------------------------------------------------------------------------------------M-----------------AS--ELELPFV-EDHQLTEMMRLRVQSLQQKGQKRQDGERLLLPY---------------------EAVYRLDF-SEQ-DLAFCRWNVTLKGTGRLSITGISQLWTPDLTNL-----------MTRQLLEPTGQFWRTAGDP--E-----DEPFKCLKADIQEFGERIAELAKVRKVMYFLFAF…		-	-	-	-	-	-	-	-	-	-	-	-	-	-	-	-	-	-	-	-	-	-	-	-	-	-	-	-	-	-	-	-	-	-	-	-	-	-	-	-	-
311	ref	XP_005745016.1	PREDICTED: olfactory marker protein [Pundamilia nyererei]	Pundamilia nyererei	483	311	------------------------------------------------------------------------------------------------------------------------------------------------------------------------------------------------------------MDADEAKSPSNT----IVLEFK-EDTALTEMMRLRVSSLQRSGQKRQDGERLLLPY---------------------EAVYRLDF-AIQ-ELNFSRWYFSLSGYGRVTITGICQHWTPDLTNL-----------MTRQLLEPIGTFWRNAGDPE-------DSQLKCLEADMQEFGERIAELAKVRKVMYFLLAF…		-	-	-	-	-	-	-	-	-	-	-	-	-	-	-	-	-	-	-	-	-	-	-	-	-	-	-	-	-	-	-	-	-	-	-	-	-	-	-	-	-
312	ref	XP_025933948.1	olfactory marker protein [Apteryx rowi]	Apteryx rowi	483	312	------------------------------------------------------------------------------------------------------------------------------------------------------------------------------------------------------------MAG--K-----EG--ELKMPFI-QDDQLTQCMWLRVQSLQQKNEKPQDGEKLLRPN---------------------EHIYRVDFTQQH-NLRFLRWEIQLEKAGKVIVTGTSQHWTPDLTPL-----------MNRQLLEPAGIFWKKPGA----------KEVECNEADAQEFGERLVELAKIRKVMYFLLAF…		-	-	-	-	-	-	-	-	-	-	-	-	-	-	-	-	-	-	-	-	-	-	-	-	-	-	-	-	-	-	-	-	-	-	-	-	-	-	-	-	-
313	ref	XP_007187634.1	olfactory marker protein [Balaenoptera acutorostrata scammoni]	Balaenoptera acutorostrata scammoni	483	313	------------------------------------------------------------------------------------------------------------------------------------------------------------------------------------------------------------MAE--D-EPKPT---QLDMPLV-LDEDLTKQMRLRVESLKRRGRKRQDGEKLLQPA---------------------ESVYRIDFIQQQ-RLQFERWDVVLDKPGKVTITGTSQIWTPDLTNL-----------MTRQLLDPAAIFWRKEDS----------KAMDWNEADALEFGERLSELAKIRKVMYFLITF…		-	-	-	-	-	-	-	-	-	-	-	-	-	-	-	-	-	-	-	-	-	-	-	-	-	-	-	-	-	-	-	-	-	-	-	-	-	-	-	-	-
314	ref	XP_011794333.1	PREDICTED: olfactory marker protein [Colobus angolensis palliatus]	Colobus angolensis palliatus	483	314	------------------------------------------------------------------------------------------------------------------------------------------------------------------------------------------------------------MAE--D-RPQQP---QLDMPLV-LDHDLTRQMRLRVESLKQRGEKRQDGEKLLRPV---------------------ESVYRLDFTQQQ-RLQFERWHVVLDKPGKVTITGTSQNWTPDLTNL-----------MTHQLLDPTAIFWRKEDS----------DAMDWNEADALEFGERLSDLAKIRKVMYFLITF…		-	-	-	-	-	-	-	-	-	-	-	-	-	-	-	-	-	-	-	-	-	-	-	-	-	-	-	-	-	-	-	-	-	-	-	-	-	-	-	-	-
315	ref	XP_027663584.1	olfactory marker protein [Falco cherrug]	Falco cherrug	483	315	------------------------------------------------------------------------------------------------------------------------------------------------------------------------------------------------------------MAA--E-----AG--MLKLPFI-HDDQLTRCMRLRFQSLQQKNMRPQDGEKLLHSN---------------------EHVYRVDFIRQH-NLRFLRWDIQLERPGKVMVTGTSQHWTPDLTHL-----------MNRQLLEPVGIFWKKPGA----------KEVEYNEADAQEFGERIAELAQIRKVMYFLLTF…		-	-	-	-	-	-	-	-	-	-	-	-	-	-	-	-	-	-	-	-	-	-	-	-	-	-	-	-	-	-	-	-	-	-	-	-	-	-	-	-	-
316	ref	XP_030007164.1	olfactory marker protein [Sphaeramia orbicularis]	Sphaeramia orbicularis	483	316	------------------------------------------------------------------------------------------------------------------------------------------------------------------------------------------------------------MDQ--NKAPTNTAGAATVLEFK-EDRALTEMMRLRVSSLQRSGQKRQDGERLLLPH---------------------EAVYRLDF-ACQ-DLAFCRWFFSLTGHGRVTITGISQHWTPDLTHL-----------MTRQLLEPIGTFWRNAGDPE-------DSPLKCLEADMQEFGERIAELAKVRKVMYFLFAF…		-	-	-	-	-	-	-	-	-	-	-	-	-	-	-	-	-	-	-	-	-	-	-	-	-	-	-	-	-	-	-	-	-	-	-	-	-	-	-	-	-
317	ref	XP_012501206.1	PREDICTED: olfactory marker protein [Propithecus coquereli]	Propithecus coquereli	483	317	------------------------------------------------------------------------------------------------------------------------------------------------------------------------------------------------------------MAE--D-GPQQP---QLDMPLV-LDEYLTRQMRLRVESLKQRGEKRQDGEKLLRPA---------------------ESVYRLDFIQQQ-KLQFEHWNVVLDKPGKVTITGTSQNWTPDLTNL-----------MTRQLLDPAAIFWRKEDS----------EVMECNEADALEFGERLSDLAKVRKVMYFLITF…		-	-	-	-	-	-	-	-	-	-	-	-	-	-	-	-	-	-	-	-	-	-	-	-	-	-	-	-	-	-	-	-	-	-	-	-	-	-	-	-	-
318	ref	XP_013046716.1	PREDICTED: olfactory marker protein [Anser cygnoides domesticus]	Anser cygnoides domesticus	483	318	------------------------------------------------------------------------------------------------------------------------------------------------------------------------------------------------------------MAA--E-----AG--ELKLPFV-HDDQLTRCMRLRVQSLQQKKGRPQDGEKLLQPN---------------------EHVYRVDFLRQH-NLRFLRWDIQLETCGKVTVTGTSQHWTPDLTHL-----------MNRQLLEPVGIFWKKPGA----------KEVECNEADAQEFGERLVELARIRKVMYFLLAF…		-	-	-	-	-	-	-	-	-	-	-	-	-	-	-	-	-	-	-	-	-	-	-	-	-	-	-	-	-	-	-	-	-	-	-	-	-	-	-	-	-
319	gb	EPY77457.1	olfactory marker protein [Camelus ferus]	Camelus ferus	483	319	------------------------------------------------MFSCVKPYENQNYSALKRACLRRKVLFEDPNFPATDDSLYYKGTPGPTVRWKRPKDICEDPRLFVDGISSHDLHQGQVGNCWFVAACSSLASRESLWQKFTWLLHS------------------------------------------GGSSSIWAMAE--E-GPKPT---QLNMPLV-LDEGLTKQMRLRVESLKQRGAKRQDGEKLLRPA---------------------ESMYRIDFIQQQ-RLLFERWDIVLDKPGKVTITGTSQNWTPDLTNL-----------MTRQLLDPAAIFWSKEDS----------EAMDWNEADALEFGERLSDLAKIRKVMYFLITF…		-	-	-	-	-	-	-	-	-	-	-	-	-	-	-	-	-	-	-	-	-	-	-	-	-	-	-	-	-	-	-	-	-	-	-	-	-	-	-	-	-
320	ref	XP_031733692.1	olfactory marker protein [Anarrhichthys ocellatus]	Anarrhichthys ocellatus	483	320	------------------------------------------------------------------------------------------------------------------------------------------------------------------------------------------------------------MD--NARAPSNT----LVLEFK-EDPTLTEMMRLRVSSLQRSGQKRQDGERLLLPH---------------------EAVYRLDF-PTQ-ELNFSRWYFSLAAHGRVTITGISQNWTPDLTHL-----------MTRQLLEPIGTFWRNAEDPE-------DSPLKWLEADMQEFGERIAELAKVRKVMYFLFAF…		-	-	-	-	-	-	-	-	-	-	-	-	-	-	-	-	-	-	-	-	-	-	-	-	-	-	-	-	-	-	-	-	-	-	-	-	-	-	-	-	-
321	gb	TWW75162.1	Olfactory marker protein [Takifugu flavidus]	Takifugu flavidus	483	321	------------------------------------------------------------------------------------------------------------------------------------------------------------------------------------------------------------MSG--E----------LQLPFR-PDNQLTEVMRLRVQSLQQRGQKKQDGERLLRPN---------------------EAVYRLDF-PTQ-VLRFSRWMVRLARSGRLTITATSQLWTPDLTNL-----------MTRQLLEPAGSFWRGQGEAG-------GTVVQCYEADAQEFGERIAELAKVRKVMYFLFAF…		-	-	-	-	-	-	-	-	-	-	-	-	-	-	-	-	-	-	-	-	-	-	-	-	-	-	-	-	-	-	-	-	-	-	-	-	-	-	-	-	-
322	gb	TWW77504.1	Olfactory marker protein [Takifugu flavidus]	Takifugu flavidus	483	322	------------------------------------------------------------------------------------------------------------------------------------------------------------------------------------------------------------MD--DAEARSDA----TLLEFK-EDRALTEMMRLRVSSLQRSGQKRQDGERLLLPH---------------------EAVYRLDF-PTQ-KLKFSRWYFSLGGYGRVTITGICQLWTPDLTHL-----------MTRQLLEPIGTFWRNADDPE-------DSPLKWLEADMQEFGERIAELAKVRKVMYFLFAF…		-	-	-	-	-	-	-	-	-	-	-	-	-	-	-	-	-	-	-	-	-	-	-	-	-	-	-	-	-	-	-	-	-	-	-	-	-	-	-	-	-
323	ref	XP_009686598.1	PREDICTED: olfactory marker protein [Struthio camelus australis]	Struthio camelus australis	483	323	------------------------------------------------------------------------------------------------------------------------------------------------------------------------------------------------------------MAA--E-----AG--ELKVPFT-RDDQLTRCMRLRAQSLQQKNQKPQDGEKLLRPN---------------------EHIYRVDFIRQH-NLRFLRWEIQLERSGKVTVAGTSQHWTPDLTHL-----------MNRQLLEPAGIFWKKPGA----------KEVECNEADAQEFGERLVELAKIRKVMYFLLSF…		-	-	-	-	-	-	-	-	-	-	-	-	-	-	-	-	-	-	-	-	-	-	-	-	-	-	-	-	-	-	-	-	-	-	-	-	-	-	-	-	-
324	ref	XP_008570155.1	PREDICTED: olfactory marker protein [Galeopterus variegatus]	Galeopterus variegatus	483	324	------------------------------------------------------------------------------------------------------------------------------------------------------------------------------------------------------------MAE--D-RPQQL---QLEMPLV-LDESLTKQMRLRVESLKLRGEKRPDGEKLLRPA---------------------EAVYRIDFSQQQ-RLQFERWTVVLDTPGKVTITGTSQNWTPDLTNL-----------MTRQLLDPAAIFWRKEDS----------EAMDCNEADAQEFGERLSDLAKIRKVMYFLITF…		-	-	-	-	-	-	-	-	-	-	-	-	-	-	-	-	-	-	-	-	-	-	-	-	-	-	-	-	-	-	-	-	-	-	-	-	-	-	-	-	-
325	ref	XP_028626480.1	olfactory marker protein [Grammomys surdaster]	Grammomys surdaster	483	325	------------------------------------------------------------------------------------------------------------------------------------------------------------------------------------------------------------MAE--D-GPQKQ---QLDMPLV-LDQDLTKQMRLRVESLKQRGEKKQDGEKLLRPA---------------------ESVYRLDFIQQQ-KLQFDHWNVVLDKPGKVTITGTSQNWTPDLTNL-----------MTRQLLDPAAIFWRKEDS----------DAMDWNEADALEFGERLSDLAKIRKVMYFLITF…		-	-	-	-	-	-	-	-	-	-	-	-	-	-	-	-	-	-	-	-	-	-	-	-	-	-	-	-	-	-	-	-	-	-	-	-	-	-	-	-	-
326	gb	ROL47577.1	Olfactory marker protein [Anabarilius grahami]	Anabarilius grahami	483	326	------------------------------------------------------------------------------------------------------------------------------------------------------------------------------------------------------------MS--------------LELTFN-PDIQLTEMMRLRAQSLQQRGQKRQDGERLLRTS---------------------EQVYRLDF-TEQ-ALHFTRWNIRISTPGRLNIIATSQLWTPDLTHL-----------MTRQLLEPTGLFWKSAGD----------DVIQCYEADAQEFGERIAELAKVRKVMYFLFAF…		-	-	-	-	-	-	-	-	-	-	-	-	-	-	-	-	-	-	-	-	-	-	-	-	-	-	-	-	-	-	-	-	-	-	-	-	-	-	-	-	-
327	ref	XP_032846923.1	olfactory marker protein [Tyto alba alba]	Tyto alba alba	483	327	------------------------------------------------------------------------------------------------------------------------------------------------------------------------------------------------------------MAA--E-----AG--MLELPFI-RDDQLTRCMRLRFQSLQQKNVRPQDGEKLLRPN---------------------EHVYRVDFIRQH-NLRFLRWNIQLEKPGKVTVTGTSQHWTPDLTHL-----------MNRQLLEPVGIFWKKAGA----------KEVECNEADAQEFGERIAELAQIRKVMYFLLTF…		-	-	-	-	-	-	-	-	-	-	-	-	-	-	-	-	-	-	-	-	-	-	-	-	-	-	-	-	-	-	-	-	-	-	-	-	-	-	-	-	-
328	ref	XP_023065108.1	olfactory marker protein [Piliocolobus tephrosceles]	Piliocolobus tephrosceles	483	328	------------------------------------------------------------------------------------------------------------------------------------------------------------------------------------------------------------MAE--D-RPQQP---QLDMPLV-LDHDLTRQMRLRVESLKQRGEKRQDGEKLLQPV---------------------ESMYRLDFTQQQ-RLQFERWHVVLDKPGKVTITGTSQNWTPDLTNL-----------MTRQLLDPTAIFWRKEDS----------DAMDWNEADALEFGERLSDLAKIRKVMYFLITF…		-	-	-	-	-	-	-	-	-	-	-	-	-	-	-	-	-	-	-	-	-	-	-	-	-	-	-	-	-	-	-	-	-	-	-	-	-	-	-	-	-
329	ref	XP_010612836.1	olfactory marker protein [Fukomys damarensis]	Fukomys damarensis	483	329	------------------------------------------------------------------------------------------------------------------------------------------------------------------------------------------------------------MAE--D-GPR-----QLEMPLA-LDHDLTKQMRLRVESLKQRGERRQDGEKLLRPT---------------------ESVYRIDFTQQQ-KLQFERWNVALDKPGKVTITGTSQNWTPDLTNL-----------MTRQLLDPAAIFWRKEDS----------DAMDWNEADALEFGERLSDLAKVRKVMYFLITF…		-	-	-	-	-	-	-	-	-	-	-	-	-	-	-	-	-	-	-	-	-	-	-	-	-	-	-	-	-	-	-	-	-	-	-	-	-	-	-	-	-
330	ref	XP_019142332.1	olfactory marker protein [Corvus cornix cornix]	Corvus cornix cornix	483	330	------------------------------------------------------------------------------------------------------------------------------------------------------------------------------------------------------------MAA--E-----AG--MLELPFT-RDEQLTRRMRLRFQSLQQKNARPQDGEKLLCPN---------------------EHIYRVDFIQQH-RLRFLRWDMQLERPGKVTVTGTSQHWTPDLTHL-----------MNRQLLEPVGIFWKKLGA----------KEVECNEADAQEFGERIAELAQIRKVMYFLLTF…		-	-	-	-	-	-	-	-	-	-	-	-	-	-	-	-	-	-	-	-	-	-	-	-	-	-	-	-	-	-	-	-	-	-	-	-	-	-	-	-	-
331	ref	XP_017656382.1	olfactory marker protein [Nannospalax galili]	Nannospalax galili	483	331	------------------------------------------------------------------------------------------------------------------------------------------------------------------------------------------------------------MAE--D-GPQQQ---QLDMPLV-LDQDLTKQMRLRVESLKQRGEKRQDGEKLLRPA---------------------ESVYRLNFIQQQ-KLQFERWNVVLDKPGKVTITGTSQNWTPDLTNL-----------MTRQLLDPAAVFWRKEDS----------DAMDWNEADALEFGERLSDLAKIRKVMYFLITF…		-	-	-	-	-	-	-	-	-	-	-	-	-	-	-	-	-	-	-	-	-	-	-	-	-	-	-	-	-	-	-	-	-	-	-	-	-	-	-	-	-
332	ref	XP_031954856.1	olfactory marker protein [Corvus moneduloides]	Corvus moneduloides	483	332	------------------------------------------------------------------------------------------------------------------------------------------------------------------------------------------------------------MAA--E-----AG--MLELPFT-RDEQLTRRMRLRFQSLQQKNARPQDGEKLLRPN---------------------EHIYRVDFIQQH-RLRFLRWDMQLERPGKVTVTGTSQHWTPDLTHL-----------MNRQLLEPVGIFWKKLGA----------KEVECNEADAQEFGERIAELAQIRKVMYFLLTF…		-	-	-	-	-	-	-	-	-	-	-	-	-	-	-	-	-	-	-	-	-	-	-	-	-	-	-	-	-	-	-	-	-	-	-	-	-	-	-	-	-
333	ref	XP_007939100.1	PREDICTED: olfactory marker protein [Orycteropus afer afer]	Orycteropus afer afer	483	333	------------------------------------------------------------------------------------------------------------------------------------------------------------------------------------------------------------MAE--D-GPQKP---QLEMPLV-LDEDLTKQMRLRVESLKQRGEKRQDGEKLLRPA---------------------ESVYRLDFIQQK-NLQFERWNVVLDKAGKVTITGTSQNWTPDLTNL-----------MTRQLLDPTAIFWRQEDS----------DAIDWNEADALEFGERLSDLAKIRKVMYFLITF…		-	-	-	-	-	-	-	-	-	-	-	-	-	-	-	-	-	-	-	-	-	-	-	-	-	-	-	-	-	-	-	-	-	-	-	-	-	-	-	-	-
334	ref	XP_026999969.1	olfactory marker protein [Tachysurus fulvidraco]	Tachysurus fulvidraco	483	334	--------------------------------------------------------------------------------------------------------------------------------------------------------------------------------------------------------------------MASES--EIELEFA-EDLQLTEVMRLRFQSLQQRGQKRQDGERLLLPH---------------------EAVYRLDF-TDQ-ELTFSHWNVTLTGAGRLSITGISQLWTPDLTNL-----------MTRQLLEPTGQFWRSAGDP--E-----DAPIKCLEADIQEFGERIAELAKVRKVMYFLFAF…		-	-	-	-	-	-	-	-	-	-	-	-	-	-	-	-	-	-	-	-	-	-	-	-	-	-	-	-	-	-	-	-	-	-	-	-	-	-	-	-	-
335	ref	XP_030055925.1	olfactory marker protein [Microcaecilia unicolor]	Microcaecilia unicolor	483	335	------------------------------------------------------------------------------------------------------------------------------------------------------------------------------------------------------------MAA--N-----PS--LLELPFV-EDVQQTKCMRLRVQSLQQKKERPQDGEKLLQSN---------------------EYIYHLDF-AQQ-NLRFLRWKIQLKKPGKLTITGTSQHWTPDLTNL-----------MTRQLLEPHGIFWKKPGQ----------QEVECNEADAQEFGERISELAKIRKVMYFMFTF…		-	-	-	-	-	-	-	-	-	-	-	-	-	-	-	-	-	-	-	-	-	-	-	-	-	-	-	-	-	-	-	-	-	-	-	-	-	-	-	-	-
336	gb	KAA0715251.1	Olfactory marker protein [Triplophysa tibetana]	Triplophysa tibetana	483	336	------------------------------------------------------------------------------------------------------------------------------------------------------------MRLFAHGAQEAGGVGREREETQKEKVERRVHSVAGNPRPDDSSPFPSERSK--N-CPSMGS--EMELSFT-KDLHLTEVMRLRVQSLQQKGQKRQDGERLLLPH---------------------EAVYRLDF-TEQ-ELTFAHWNVTLQGTGRFTVTGISQLWTPDLTHL-----------MTRQLLEPIGQFWRNAGDP--E-----DSPFKCLEADIQEFGERIAELAKVRKVMYFLFAY…		-	-	-	-	-	-	-	-	-	-	-	-	-	-	-	-	-	-	-	-	-	-	-	-	-	-	-	-	-	-	-	-	-	-	-	-	-	-	-	-	-
337	gb	PSR89299.1	Olfactory marker protein [Actinidia chinensis var. chinensis]	Actinidia chinensis var. chinensis	483	337	----------------------------------------------------------------------------------------------------------------------------------------------------------------------------------------------------MDWALVHKIWEKWTSNSVGSSDQPLKAALL-INYDPTGPSRLLSTIAEQEGIKATPME--LSQF--------------------------VDFVNQN-KLQSESFSI---GPNQYIVTSIHENWFCARSMNTSNPAGEGAIVMQTAGFLFVGLYNGSIGSASRAMGAVDQFVWQLSRKNL-----------------------…		-	-	-	-	-	-	-	-	-	-	-	-	-	-	-	-	-	-	-	-	-	-	-	-	-	-	-	-	-	-	-	-	-	-	-	-	-	-	-	-	-
338	ref	XP_016332702.1	PREDICTED: olfactory marker protein [Sinocyclocheilus anshuiensis]	Sinocyclocheilus anshuiensis	483	338	------------------------------------------------------------------------------------------------------------------------------------------------------------------------------------------------------------MS--------------LELTFN-PDIQLTEMMRLRVQSLQQRGQKRQDGEHLLKSN---------------------EHVYRLDF-SEQ-ALHFTRWNIRMSAPGRLNIIATSQLWTPDLTHL-----------MTRQLLEPTGLFWKTADD----------DLIQCYEADAQEFGERIAELAKVRKVMYFLFSF…		-	-	-	-	-	-	-	-	-	-	-	-	-	-	-	-	-	-	-	-	-	-	-	-	-	-	-	-	-	-	-	-	-	-	-	-	-	-	-	-	-
339	ref	XP_023648275.1	olfactory marker protein [Paramormyrops kingsleyae]	Paramormyrops kingsleyae	483	339	------------------------------------------------------------------------------------------------------------------------------------------------------------------------------------------------------------MAS--H----------LELRFE-EDPQLTEVMRLRVQSLQQRGQKRQDGERLLRPQ---------------------ESVYRLDF-PEQ-KLRFARWGVRLLAPGRLSVVGTSQHWTPDLTPL-----------MTRQLLEPVGLFWRSPGDAD-------GAAVKCFEADTQEFGERIAELAKIRRVMFFLFGF…		-	-	-	-	-	-	-	-	-	-	-	-	-	-	-	-	-	-	-	-	-	-	-	-	-	-	-	-	-	-	-	-	-	-	-	-	-	-	-	-	-
340	ref	XP_024605378.1	olfactory marker protein [Neophocaena asiaeorientalis asiaeorientalis]	Neophocaena asiaeorientalis asiaeorientalis	483	340	------------------------------------------------------------------------------------------------MWGRPPSCTLHFEDGVGLGRASGKEGRYEEGGERGDGAPLWWPLALAVRPQSTRLLGG------------------------------------------GGGNSKGAMAE--D-EPKPT---QLDMPLV-LDEDLTKQMRLRAESLQQRGGMRQDGEKLLQPA---------------------KSMYRIDFTQQP-RLQFEPWDVVLDKPGKVTITGTSQIWTPDLTNL-----------MTRQLLDPAAIFWRKEDS----------EAMDWNEADALEFGERLSELAKIHKVMYFLITS…		-	-	-	-	-	-	-	-	-	-	-	-	-	-	-	-	-	-	-	-	-	-	-	-	-	-	-	-	-	-	-	-	-	-	-	-	-	-	-	-	-
341	ref	XP_017388545.1	PREDICTED: olfactory marker protein [Cebus capucinus imitator]	Cebus capucinus imitator	483	341	------------------------------------------------------------------------------------------------------------------------------------------------------------------------------------------------------------MAE--D-GPQQL---QLEMPLV-LDKDLTRQMQLRVESLKQRGEKRQDGEKLLRPA---------------------ESVYHLYFTQQQ-RLQFERWNVVLDKPGKVTITGTSQNWTPDLTNL-----------MTRQLLDPAAIFWRKEDS----------DAMDWNEADALEFGERLSDLAKIRKVMYFLVTF…		-	-	-	-	-	-	-	-	-	-	-	-	-	-	-	-	-	-	-	-	-	-	-	-	-	-	-	-	-	-	-	-	-	-	-	-	-	-	-	-	-
342	ref	XP_030413764.1	olfactory marker protein [Gopherus evgoodei]	Gopherus evgoodei	483	342	------------------------------------------------------------------------------------------------------------------------------------------------------------------------------------------------------------MAG--D-----AS--ELEFLFV-QDIQLTKCMRLRAQSLQQRNERPQDGEKLLRPN---------------------EYIYRVDFVRQH-NLHFLHWKIQMEKAGKVMVTGTSQHWTPDLTNL-----------MNRQLLEPVGIFWKKPGT----------KEVECNEADAQEFGERLMELAKIRKVMYFLLSF…		-	-	-	-	-	-	-	-	-	-	-	-	-	-	-	-	-	-	-	-	-	-	-	-	-	-	-	-	-	-	-	-	-	-	-	-	-	-	-	-	-
343	ref	XP_023259942.1	olfactory marker protein [Seriola lalandi dorsalis]	Seriola lalandi dorsalis	483	343	------------------------------------------------------------------------------------------------------------------------------------------------------------------------------------------------------------MSS--E----------LELPFR-PDSQLTEVMRLRVQSLQQRGQKRQDGERLLWSN---------------------EAVYRLDF-SKQ-SLRFSHWVVQLAQPGRLTVTATSQLWTPDLTNL-----------MTRQLLEPAGVFWRAPGDAA-------DAPIQCYEADAHEFGERIAELAKVRKVMYFLFAF…		-	-	-	-	-	-	-	-	-	-	-	-	-	-	-	-	-	-	-	-	-	-	-	-	-	-	-	-	-	-	-	-	-	-	-	-	-	-	-	-	-
344	ref	XP_008062639.1	olfactory marker protein [Carlito syrichta]	Carlito syrichta	483	344	------------------------------------------------------------------------------------------------------------------------------------------------------------------------------------------------------------MAG--D-GPQQP---QLDMPLV-LDEDLTKQMRLRMESLRQRGEKRQDGEKLLRPT---------------------ESVYRLDFVRQQ-GLQFERWNVVLDKPGKVTITGTSQNWTPDLTNL-----------MTRQLLDPAAIFWRKEDS----------DAMDWNEADALEFGERLSDLAKIRKVMYFLITF…		-	-	-	-	-	-	-	-	-	-	-	-	-	-	-	-	-	-	-	-	-	-	-	-	-	-	-	-	-	-	-	-	-	-	-	-	-	-	-	-	-
345	ref	XP_030332333.1	olfactory marker protein [Strigops habroptila]	Strigops habroptila	483	345	------------------------------------------------------------------------------------------------------------------------------------------------------------------------------------------------------------MAA--E-----AG--MLKLPFI-RDDQLTRCMKLRFQSLQQKNGRPQDGEKLLHPH---------------------EHVYRVDFIRQH-NLRFLCWDIRLEKPGKVTVTGTSQHWTPDLTHL-----------MNRQLLEPVAIFWKKPGA----------EEVECNEADAQEFGERIAELAQIRKVMYFLLAF…		-	-	-	-	-	-	-	-	-	-	-	-	-	-	-	-	-	-	-	-	-	-	-	-	-	-	-	-	-	-	-	-	-	-	-	-	-	-	-	-	-
346	ref	XP_024076767.1	olfactory marker protein [Terrapene carolina triunguis]	Terrapene carolina triunguis	483	346	------------------------------------------------------------------------------------------------------------------------------------------------------------------------------------------------------------MAG--D-----AS--ELELPFV-QDVQLTKCMRLRAQSLQQRNERPQDGEKLLRPN---------------------EYIYRVDFVRQH-NLHFLRWKIQMEKAGKLMVTGTSQHWTPDLTNL-----------MNRQLLEPVGIFWKKPGT----------KEVECNEADAQEFGERLMELAKIRKVMYFLLSF…		-	-	-	-	-	-	-	-	-	-	-	-	-	-	-	-	-	-	-	-	-	-	-	-	-	-	-	-	-	-	-	-	-	-	-	-	-	-	-	-	-
[truncated: 444 more columns]

## Sheet: LIST-S2 of OMP
https://list-s2.msl.ubc.ca/;jsessionid=07C0AA7B902874E3F4C8456493B196EA?session=07C0AA7B902874E3F4C8456493B196EA
OMP	9606			LIST-S2 values
AC	Pos	Ref	Depth	Conservation	A	R	N	D	C	Q	E	G	H	I	L	K	M	F	P	S	T	W	Y	V
O-homo	1	M	38	0.9	0.9	0.9	0.9	0.9	0.9	0.9	0.9	0.9	0.9	0.9	0.9	0.9	0	0.9	0.9	0.9	0.9	0.9	0.9	0.9
O-homo	2	A	3	0.261995	0	0.272873	0.272873	0.213379	0.272873	0.272873	0.218178	0.233877	0.272873	0.272873	0.272873	0.272873	0.272873	0.272873	0.243476	0.237576	0.268673	0.272873	0.272873	0.288271
O-homo	3	E	5	0.277299	0.275372	0.283072	0.283072	0.226077	0.283072	0.281272	0	0.214779	0.283072	0.283072	0.283072	0.362364	0.283072	0.283072	0.283072	0.283072	0.283072	0.283072	0.283072	0.228877
O-homo	4	D	12	0.327152	0.20098	0.344566	0.347365	0	0.344566	0.344566	0.20028	0.311269	0.323768	0.344566	0.344566	0.344566	0.344566	0.344566	0.344566	0.344566	0.344566	0.344566	0.334567	0.362864
O-homo	5	R	41	0.537767	0.586341	0	0.586341	0.586341	0.649135	0.589341	0.533547	0.412859	0.582942	0.620638	0.526147	0.364564	0.329367	0.586341	0.482752	0.470053	0.483352	0.654835	0.586341	0.586341
O-homo	6	P	40	0.54873	0.516048	0.522748	0.553945	0.553945	0.553945	0.510449	0.553945	0.553945	0.460954	0.553945	0.641436	0.553945	0.553945	0.553945	0	0.571043	0.555844	0.553945	0.553945	0.553945
O-homo	7	Q	44	0.398266	0.394361	0.382462	0.347765	0.394361	0.394361	0	0.438556	0.394361	0.443756	0.394361	0.373463	0.417158	0.394361	0.394361	0.431557	0.394361	0.394361	0.394361	0.394361	0.394361
O-homo	8	Q	43	0.394087	0.390761	0.380262	0.390761	0.390761	0.390761	0	0.483152	0.390761	0.440756	0.390761	0.370463	0.407159	0.390761	0.390761	0.375462	0.341266	0.390761	0.390761	0.390761	0.390761
O-homo	9	P	43	0.425173	0.431557	0.40486	0.439356	0.439356	0.439356	0.336666	0.439356	0.439356	0.345765	0.439356	0.449255	0.439356	0.439356	0.439356	0	0.455954	0.381962	0.439356	0.439356	0.439356
O-homo	10	Q	39	0.460617	0.451655	0.440756	0.451655	0.451655	0.451655	0	0.50095	0.451655	0.49935	0.451655	0.430157	0.521748	0.451655	0.451655	0.487251	0.451655	0.451655	0.451655	0.451655	0.451655
O-homo	11	L	45	0.46429	0.480052	0.436356	0.480052	0.480052	0.480052	0.521348	0.480052	0.480052	0.39716	0.468553	0	0.480052	0.39826	0.513049	0.420658	0.386661	0.480052	0.450755	0.480052	0.508249
O-homo	12	D	46	0.474521	0.344566	0.505249	0.474053	0	0.505249	0.505249	0.282272	0.465653	0.481052	0.505249	0.505249	0.505249	0.505249	0.505249	0.505249	0.448455	0.448455	0.505249	0.494351	0.524548
O-homo	13	M	46	0.448776	0.456654	0.441056	0.456654	0.456654	0.456654	0.456654	0.456654	0.456654	0.456654	0.523348	0.409559	0.450355	0	0.456654	0.456654	0.456654	0.340966	0.456654	0.456654	0.424958
O-homo	14	P	47	0.573643	0.570043	0.544146	0.577542	0.577542	0.577542	0.533147	0.577542	0.577542	0.483852	0.577542	0.664534	0.577542	0.577542	0.577542	0	0.594241	0.578742	0.577542	0.577542	0.577542
O-homo	15	L	47	0.493729	0.509649	0.516048	0.509649	0.509649	0.509649	0.548145	0.509649	0.509649	0.426857	0.49795	0	0.509649	0.427957	0.49875	0.450355	0.415758	0.509649	0.477152	0.509649	0.535046
O-homo	16	V	48	0.536373	0.424058	0.525947	0.560744	0.613539	0.560744	0.525947	0.441756	0.325267	0.560744	0.50395	0.564843	0.560744	0.649435	0.569643	0.560744	0.560744	0.560744	0.560744	0.560744	0
O-homo	17	L	49	0.43994	0.465553	0.472753	0.465553	0.424058	0.421758	0.463454	0.432057	0.465553	0.341666	0.454355	0	0.465553	0.383462	0.49875	0.371963	0.372463	0.465553	0.435556	0.465553	0.493251
O-homo	18	D	48	0.578558	0.442956	0.60264	0.631737	0	0.60264	0.60264	0.382862	0.508249	0.579042	0.60264	0.60264	0.60264	0.60264	0.60264	0.60264	0.60264	0.60264	0.60264	0.591241	0.624837
O-homo	19	Q	52	0.270799	0.246775	0.229477	0.254375	0.246775	0.284172	0	0.307969	0.254375	0.323768	0.284172	0.219378	0.287571	0.284172	0.284172	0.314169	0.254375	0.254375	0.284172	0.284172	0.246775
O-homo	20	G	52	0.403033	0.394561	0.479552	0.421058	0.312569	0.376562	0.369963	0.353365	0	0.380662	0.421058	0.421058	0.421058	0.421058	0.359964	0.421058	0.418458	0.421058	0.423358	0.421058	0.420158
O-homo	21	L	50	0.500071	0.513449	0.519848	0.513449	0.513449	0.513449	0.553245	0.513449	0.513449	0.430857	0.50225	0	0.513449	0.433057	0.544146	0.454655	0.420158	0.513449	0.482752	0.513449	0.539346
O-homo	22	T	76	0.701819	0.648535	0.739426	0.732227	0.708229	0.708229	0.708229	0.708229	0.708229	0.708229	0.743326	0.708229	0.705929	0.820918	0.708229	0.60154	0.552145	0	0.708229	0.708229	0.708229
O-homo	23	R	129	0.843337	0.886911	0	0.886911	0.886911	0.910709	0.793521	0.837416	0.825917	0.885311	0.90061	0.856214	0.591441	0.709529	0.886911	0.828817	0.820118	0.829117	0.913209	0.886911	0.886911
O-homo	24	Q	133	0.755988	0.777122	0.634537	0.777122	0.777122	0.677032	0	0.839616	0.777122	0.812119	0.777122	0.658334	0.827017	0.708229	0.777122	0.80372	0.777122	0.777122	0.777122	0.70083	0.708229
O-homo	25	M	112	0.756272	0.763224	0.749925	0.763224	0.763224	0.763224	0.763224	0.763224	0.763224	0.763224	0.812719	0.760024	0.758124	0	0.763224	0.763224	0.763224	0.587141	0.763224	0.763224	0.779322
O-homo	26	R	130	0.871397	0.90311	0	0.90311	0.90311	0.925008	0.869413	0.90311	0.850115	0.865913	0.914809	0.876612	0.772323	0.741226	0.90311	0.852615	0.844815	0.853215	0.868713	0.90311	0.90311
O-homo	27	L	139	0.797889	0.823718	0.773923	0.823718	0.823718	0.823718	0.79872	0.823718	0.823718	0.70113	0.743326	0	0.823718	0.70223	0.844715	0.782022	0.756624	0.823718	0.80282	0.823718	0.840916
O-homo	28	R	117	0.869097	0.89581	0	0.89581	0.89581	0.918008	0.89721	0.89581	0.838616	0.893911	0.908709	0.866813	0.758124	0.726327	0.89581	0.840716	0.832517	0.840916	0.920308	0.89581	0.89581
O-homo	29	V	123	0.704808	0.485151	0.756224	0.756224	0.79572	0.756224	0.756224	0.650035	0.527847	0.756224	0.669833	0.629237	0.756224	0.649435	0.665633	0.756224	0.756224	0.756224	0.756224	0.756224	0
O-homo	30	E	139	0.851809	0.819018	0.80342	0.871013	0.824917	0.871013	0.80242	0	0.822218	0.871013	0.871013	0.871013	0.879112	0.871013	0.871013	0.871013	0.824917	0.871013	0.871013	0.871013	0.827217
O-homo	31	S	117	0.773696	0.617538	0.811219	0.776822	0.760024	0.789121	0.760024	0.760024	0.775922	0.760024	0.79572	0.891611	0.760024	0.760024	0.853415	0.742326	0	0.633837	0.859214	0.833317	0.760024
O-homo	32	L	97	0.749388	0.761124	0.766023	0.761124	0.761124	0.761124	0.791221	0.761124	0.761124	0.691131	0.751225	0	0.761124	0.692631	0.784922	0.711729	0.682032	0.761124	0.735926	0.761124	0.781422
O-homo	33	K	135	0.792752	0.793521	0.717028	0.817618	0.793521	0.793521	0.737426	0.746025	0.793521	0.793521	0.839116	0.793521	0	0.828517	0.793521	0.793521	0.793521	0.854315	0.793521	0.793521	0.793521
O-homo	34	Q	123	0.72979	0.744825	0.60284	0.744825	0.744825	0.744825	0	0.813919	0.744825	0.664534	0.744825	0.593441	0.734627	0.744825	0.744825	0.773923	0.744825	0.744825	0.744825	0.744825	0.744825
O-homo	35	R	121	0.838421	0.884412	0	0.884412	0.884412	0.908909	0.885611	0.884412	0.822518	0.80002	0.89841	0.79802	0.664534	0.70423	0.884412	0.824517	0.755524	0.765923	0.910909	0.884412	0.884412
O-homo	36	G	126	0.819818	0.790621	0.779322	0.756924	0.813919	0.810219	0.839216	0.828817	0	0.839216	0.839216	0.839216	0.756924	0.839216	0.839216	0.839216	0.807219	0.839216	0.840516	0.839216	0.839116
O-homo	37	E	133	0.796515	0.716728	0.724828	0.841716	0.789321	0.841716	0.723028	0	0.651035	0.841716	0.841716	0.776122	0.890411	0.841716	0.841716	0.841716	0.841716	0.756924	0.841716	0.841716	0.688231
O-homo	38	K	125	0.777243	0.781022	0.708829	0.743426	0.781022	0.781022	0.834817	0.79742	0.714229	0.781022	0.828317	0.781022	0	0.705929	0.781022	0.781022	0.781022	0.843416	0.781022	0.781022	0.781022
O-homo	39	R	124	0.826612	0.877312	0	0.877312	0.877312	0.90311	0.878612	0.877312	0.812919	0.727427	0.891911	0.843416	0.569643	0.690631	0.877312	0.719828	0.805919	0.815218	0.905809	0.877312	0.877312
O-homo	40	Q	130	0.786732	0.787321	0.674733	0.787321	0.787321	0.787321	0	0.848915	0.787321	0.821218	0.787321	0.772023	0.836316	0.787321	0.787321	0.813919	0.732927	0.787321	0.787321	0.787321	0.787321
O-homo	41	D	145	0.888627	0.814619	0.90141	0.911709	0	0.90141	0.90141	0.756224	0.885311	0.891911	0.90141	0.90141	0.90141	0.90141	0.90141	0.90141	0.90141	0.90141	0.90141	0.89771	0.909509
O-homo	42	G	132	0.872482	0.880112	0.89891	0.872813	0.850515	0.847115	0.872813	0.863614	0	0.872813	0.872813	0.872813	0.872813	0.872813	0.872813	0.872813	0.889911	0.872813	0.873613	0.872813	0.872413
O-homo	43	E	138	0.878218	0.878912	0.883212	0.883212	0.840916	0.883212	0.882612	0	0.838216	0.883212	0.883212	0.883212	0.920308	0.883212	0.883212	0.883212	0.883212	0.883212	0.883212	0.883212	0.843416
O-homo	44	K	138	0.828212	0.820918	0.808619	0.843416	0.820918	0.820918	0.868113	0.835616	0.820918	0.820918	0.862614	0.820918	0	0.791621	0.820918	0.820918	0.820918	0.875013	0.820918	0.820918	0.820918
O-homo	45	L	138	0.821134	0.834017	0.838616	0.834017	0.834017	0.834017	0.859414	0.834017	0.834017	0.777022	0.826217	0	0.834017	0.777822	0.854315	0.793521	0.768423	0.834017	0.813919	0.834017	0.786121
O-homo	46	L	106	0.714292	0.738826	0.744526	0.738826	0.738826	0.738826	0.771723	0.738826	0.738826	0.667233	0.607039	0	0.738826	0.668933	0.765223	0.564843	0.657934	0.738826	0.713029	0.738826	0.761624
O-homo	47	Q	141	0.604819	0.644036	0.370263	0.644036	0.644036	0.644036	0	0.726827	0.644036	0.506749	0.644036	0.517648	0.608739	0.644036	0.644036	0.49515	0.644036	0.644036	0.537746	0.644036	0.644036
O-homo	48	P	126	0.800341	0.734027	0.80472	0.826617	0.762724	0.826617	0.79572	0.826617	0.762724	0.759024	0.826617	0.781822	0.826617	0.826617	0.826617	0	0.776122	0.763424	0.826617	0.826617	0.826617
O-homo	49	A	136	0.769623	0	0.829317	0.747925	0.653935	0.829317	0.754725	0.777022	0.710029	0.754725	0.829317	0.829317	0.829317	0.829317	0.754725	0.80172	0.713829	0.671533	0.829317	0.754725	0.722728
O-homo	50	E	133	0.848688	0.860314	0.865313	0.865313	0.743426	0.865313	0.80082	0	0.815218	0.865313	0.865313	0.865313	0.835916	0.865313	0.865313	0.865313	0.865313	0.865313	0.865313	0.865313	0.820318
O-homo	51	S	130	0.709266	0.418758	0.788521	0.752425	0.734827	0.766723	0.644736	0.734827	0.751425	0.610839	0.772623	0.818018	0.734827	0.734827	0.713629	0.560744	0	0.70113	0.881212	0.711229	0.644736
O-homo	52	V	107	0.786543	0.70273	0.811219	0.811219	0.845215	0.811219	0.811219	0.717028	0.60154	0.811219	0.742326	0.814119	0.811219	0.780822	0.817118	0.811219	0.811219	0.811219	0.811219	0.811219	0
O-homo	53	Y	107	0.805493	0.807119	0.807119	0.879412	0.714229	0.868313	0.807119	0.807119	0.807119	0.764923	0.807119	0.807119	0.807119	0.807119	0.857514	0.807119	0.727427	0.807119	0.807119	0	0.807119
O-homo	54	R	59	0.640688	0.69823	0	0.69823	0.69823	0.712729	0.662834	0.69823	0.590441	0.626337	0.726827	0.567243	0.476852	0.440256	0.69823	0.594141	0.539146	0.59464	0.754025	0.69823	0.69823
O-homo	55	L	109	0.717754	0.747125	0.753225	0.747125	0.747125	0.747125	0.779322	0.747125	0.747125	0.676632	0.620638	0	0.747125	0.677732	0.772623	0.69713	0.666933	0.633137	0.721828	0.747125	0.661134
O-homo	56	N	109	0.703161	0.709329	0.709329	0	0.552145	0.709329	0.709329	0.709329	0.588241	0.721828	0.762324	0.709329	0.717128	0.709329	0.709329	0.709329	0.808919	0.711229	0.709329	0.69563	0.709329
O-homo	57	F	56	0.528631	0.538446	0.538446	0.538446	0.538446	0.554844	0.538446	0.538446	0.538446	0.538446	0.521748	0.532847	0.538446	0.538446	0	0.538446	0.49565	0.538446	0.538446	0.415758	0.523348
O-homo	58	T	116	0.661013	0.556944	0.662034	0.726327	0.70273	0.70273	0.70273	0.70273	0.70273	0.70273	0.60344	0.616038	0.69993	0.816518	0.70273	0.513749	0.471053	0	0.70273	0.70273	0.568643
O-homo	59	Q	59	0.388987	0.406259	0.312169	0.359864	0.359864	0.406259	0	0.452355	0.406259	0.407359	0.359864	0.340966	0.430857	0.406259	0.406259	0.444056	0.359864	0.359864	0.406259	0.406259	0.359864
O-homo	60	Q	51	0.483678	0.472453	0.461354	0.472453	0.472453	0.472453	0	0.562644	0.472453	0.519848	0.472453	0.452755	0.541746	0.472453	0.472453	0.509649	0.472453	0.472453	0.472453	0.472453	0.472453
O-homo	61	Q	51	0.431109	0.427957	0.371963	0.427957	0.427957	0.427957	0	0.518948	0.427957	0.420158	0.427957	0.407159	0.49985	0.427957	0.427957	0.409559	0.427957	0.427957	0.427957	0.427957	0.427957
O-homo	62	R	53	0.476821	0.534647	0	0.484552	0.534647	0.592841	0.453055	0.49605	0.356464	0.530647	0.566043	0.474053	0.269473	0.285571	0.534647	0.430157	0.417158	0.430857	0.59944	0.534647	0.534647
O-homo	63	L	51	0.498487	0.511749	0.518348	0.511749	0.511749	0.511749	0.551745	0.511749	0.511749	0.429857	0.50065	0	0.511749	0.430857	0.542646	0.453455	0.418758	0.511749	0.481052	0.511749	0.538146
O-homo	64	Q	54	0.424389	0.428457	0.355564	0.389061	0.428457	0.428457	0	0.519248	0.428457	0.426357	0.428457	0.347365	0.458654	0.428457	0.428457	0.465053	0.428457	0.389061	0.428457	0.428457	0.428457
O-homo	65	F	54	0.491919	0.505449	0.505449	0.505449	0.505449	0.521048	0.505449	0.505449	0.505449	0.505449	0.487251	0.49935	0.505449	0.505449	0	0.505449	0.39826	0.505449	0.505449	0.381062	0.488651
O-homo	66	E	53	0.516406	0.492951	0.536146	0.536146	0.39886	0.536146	0.534647	0	0.456654	0.536146	0.536146	0.50265	0.630737	0.536146	0.536146	0.536146	0.50265	0.50265	0.536146	0.536146	0.428457
O-homo	67	R	60	0.595025	0.662034	0	0.612239	0.662034	0.673133	0.615039	0.662034	0.550145	0.574243	0.691431	0.59804	0.438556	0.39776	0.662034	0.478252	0.480052	0.555444	0.668933	0.662034	0.662034
O-homo	68	W	54	0.400018	0.364564	0.321368	0.364564	0.364564	0.666633	0.364564	0.364564	0.433957	0.364564	0.364564	0.585041	0.364564	0.364564	0.364564	0.364564	0.489451	0.364564	0	0.364564	0.364564
O-homo	69	N	52	0.345665	0.323368	0.313569	0	0.29797	0.358264	0.358264	0.358264	0.323368	0.373163	0.422258	0.358264	0.321368	0.323368	0.323368	0.358264	0.446455	0.315568	0.358264	0.310869	0.323368
O-homo	70	V	54	0.533773	0.422258	0.559344	0.559344	0.611839	0.559344	0.559344	0.440256	0.324568	0.559344	0.485151	0.525947	0.559344	0.647735	0.531147	0.559344	0.559344	0.559344	0.559344	0.559344	0
O-homo	71	V	63	0.478694	0.332367	0.467153	0.540746	0.593841	0.480052	0.467153	0.420658	0.309269	0.471053	0.528347	0.453455	0.484852	0.533147	0.49475	0.540746	0.484852	0.467153	0.484852	0.540746	0
O-homo	72	L	58	0.545588	0.560444	0.566943	0.560444	0.560444	0.560444	0.60094	0.560444	0.560444	0.478452	0.515049	0	0.560444	0.480552	0.592041	0.50265	0.468553	0.560444	0.529847	0.560444	0.587141
O-homo	73	D	65	0.64732	0.481652	0.645335	0.717028	0	0.693131	0.645335	0.475352	0.586841	0.671933	0.645335	0.645335	0.633137	0.693131	0.693131	0.693131	0.645335	0.645335	0.693131	0.684232	0.711229
O-homo	74	K	63	0.534405	0.488651	0.525647	0.568443	0.534647	0.534647	0.530047	0.556944	0.488651	0.488651	0.60154	0.534647	0	0.584642	0.534647	0.534647	0.476352	0.566943	0.534647	0.534647	0.534647
O-homo	75	P	64	0.612918	0.583942	0.605339	0.590441	0.640436	0.640436	0.592541	0.640436	0.640436	0.49835	0.640436	0.676632	0.640436	0.640436	0.640436	0	0.590841	0.591441	0.640436	0.590441	0.561544
O-homo	76	G	64	0.699409	0.712229	0.748625	0.69903	0.663534	0.658834	0.69903	0.684232	0	0.69903	0.69903	0.69903	0.69903	0.69903	0.69903	0.69903	0.732227	0.69903	0.70113	0.69903	0.69863
O-homo	77	K	114	0.751893	0.744825	0.683132	0.772323	0.744825	0.744825	0.80372	0.763224	0.744825	0.676632	0.79652	0.744825	0	0.783622	0.744825	0.744825	0.744825	0.813719	0.744825	0.744825	0.744825
O-homo	78	V	78	0.728422	0.551745	0.759724	0.759724	0.79842	0.759724	0.759724	0.653935	0.532447	0.759724	0.69663	0.712229	0.759724	0.821518	0.716128	0.759724	0.759724	0.759724	0.759724	0.759724	0
O-homo	79	T	101	0.700788	0.660434	0.749425	0.683432	0.718228	0.718228	0.718228	0.718228	0.718228	0.718228	0.753225	0.718228	0.716128	0.769823	0.718228	0.613539	0.535046	0	0.718228	0.718228	0.651635
O-homo	80	I	133	0.820692	0.820618	0.818018	0.887811	0.820618	0.820618	0.820618	0.820618	0.820618	0.820618	0	0.748825	0.825517	0.826217	0.855114	0.820618	0.860814	0.854215	0.820618	0.820618	0.710429
O-homo	81	T	118	0.753714	0.619338	0.79972	0.792521	0.772023	0.772023	0.772023	0.772023	0.772023	0.772023	0.721228	0.772023	0.769823	0.820118	0.772023	0.680532	0.689731	0	0.772023	0.772023	0.707329
O-homo	82	G	128	0.858483	0.825317	0.889211	0.861114	0.836716	0.833717	0.861114	0.850515	0	0.861114	0.861114	0.861114	0.861114	0.861114	0.861114	0.861114	0.880312	0.861114	0.862314	0.861114	0.860814
O-homo	83	T	138	0.824481	0.783822	0.853415	0.847115	0.829717	0.829717	0.829717	0.829717	0.829717	0.829717	0.810819	0.829717	0.828317	0.905309	0.829717	0.750425	0.759024	0	0.829717	0.829717	0.829717
O-homo	84	S	146	0.842426	0.711829	0.871013	0.843516	0.829717	0.80392	0.829717	0.829717	0.842416	0.829717	0.859414	0.928407	0.829717	0.829717	0.90041	0.815918	0	0.80292	0.931207	0.887111	0.829717
O-homo	85	Q	147	0.838337	0.831917	0.824218	0.831917	0.831917	0.831917	0	0.882912	0.831917	0.860814	0.831917	0.817618	0.873313	0.831917	0.831917	0.854615	0.831917	0.831917	0.831917	0.831917	0.831917
O-homo	86	N	147	0.829259	0.835416	0.835416	0	0.830717	0.835416	0.835416	0.835416	0.835416	0.768923	0.782222	0.780422	0.841416	0.835416	0.835416	0.835416	0.90061	0.836716	0.835416	0.825317	0.835416
O-homo	87	W	147	0.775433	0.751225	0.760524	0.751225	0.751225	0.921708	0.751225	0.751225	0.80292	0.751225	0.751225	0.891311	0.751225	0.751225	0.751225	0.751225	0.839616	0.751225	0	0.751225	0.751225
O-homo	88	T	147	0.832717	0.79572	0.862314	0.856914	0.839216	0.839216	0.839216	0.839216	0.839216	0.839216	0.864713	0.839216	0.837516	0.839616	0.839216	0.762924	0.770523	0	0.839216	0.839216	0.839216
O-homo	89	P	147	0.884885	0.884412	0.872113	0.887611	0.887611	0.887611	0.865513	0.887611	0.887611	0.835916	0.887611	0.920408	0.887611	0.887611	0.887611	0	0.89491	0.888211	0.887611	0.887611	0.887611
O-homo	90	D	147	0.897821	0.823618	0.907509	0.916808	0	0.907509	0.907509	0.821218	0.891311	0.89791	0.907509	0.907509	0.907509	0.907509	0.907509	0.907509	0.907509	0.907509	0.907509	0.90311	0.914509
O-homo	91	L	147	0.840453	0.852615	0.857114	0.852615	0.852615	0.852615	0.874613	0.852615	0.852615	0.79842	0.845515	0	0.852615	0.79972	0.870713	0.756924	0.790621	0.852615	0.833317	0.852615	0.868113
O-homo	92	T	147	0.847989	0.809319	0.872113	0.866813	0.851115	0.851115	0.851115	0.851115	0.851115	0.851115	0.873813	0.851115	0.849215	0.917308	0.851115	0.777122	0.783822	0	0.851115	0.851115	0.851115
O-homo	93	N	147	0.830369	0.836316	0.836316	0	0.831417	0.836316	0.836316	0.836316	0.836316	0.791921	0.873413	0.836316	0.734027	0.836316	0.836316	0.781422	0.90121	0.837516	0.836316	0.826617	0.836316
O-homo	94	L	147	0.827991	0.843416	0.847515	0.843416	0.843416	0.843416	0.867413	0.843416	0.843416	0.787421	0.835916	0	0.843416	0.788521	0.863014	0.687331	0.780122	0.843416	0.823718	0.843416	0.860114
O-homo	95	M	148	0.824533	0.836716	0.825917	0.836716	0.836716	0.836716	0.836716	0.836716	0.836716	0.836716	0.778722	0.834017	0.832417	0	0.836716	0.836716	0.836716	0.667933	0.836716	0.836716	0.849815
O-homo	96	T	148	0.812361	0.784022	0.777622	0.792821	0.830117	0.830117	0.830117	0.830117	0.830117	0.830117	0.856014	0.830117	0.828517	0.824218	0.830117	0.750625	0.689731	0	0.830117	0.830117	0.830117
O-homo	97	R	149	0.914272	0.933707	0	0.933707	0.933707	0.950005	0.934407	0.933707	0.893711	0.932607	0.942406	0.912209	0.832317	0.806319	0.933707	0.89531	0.889211	0.89551	0.951205	0.933707	0.933707
O-homo	98	Q	149	0.843078	0.836716	0.829517	0.836716	0.836716	0.836716	0	0.886611	0.836716	0.865113	0.836716	0.823318	0.877312	0.836716	0.836716	0.859314	0.836716	0.836716	0.836716	0.836716	0.836716
O-homo	99	L	149	0.845531	0.857714	0.861714	0.857714	0.857714	0.857714	0.878912	0.857714	0.857714	0.80432	0.850115	0	0.857714	0.805819	0.874313	0.762924	0.79692	0.857714	0.838216	0.857714	0.872413
O-homo	100	L	145	0.835358	0.847515	0.852015	0.847515	0.847515	0.847515	0.871013	0.847515	0.847515	0.792821	0.840116	0	0.847515	0.735426	0.866213	0.809419	0.784922	0.847515	0.828517	0.847515	0.863714
O-homo	101	D	149	0.894116	0.824218	0.907909	0.917108	0	0.907909	0.907909	0.743326	0.891811	0.89841	0.907909	0.907909	0.907909	0.907909	0.907909	0.907909	0.907909	0.907909	0.907909	0.90371	0.914708
O-homo	102	P	146	0.867629	0.872513	0.760024	0.875712	0.875712	0.875712	0.851615	0.875712	0.875712	0.820118	0.875712	0.911209	0.875712	0.875712	0.875712	0	0.884312	0.876612	0.875712	0.875712	0.875712
O-homo	103	T	148	0.755477	0.525647	0.817118	0.810819	0.790321	0.790321	0.790321	0.69513	0.790321	0.790321	0.738526	0.790321	0.788521	0.880812	0.790321	0.70313	0.577942	0	0.790321	0.790321	0.70353
O-homo	104	A	141	0.865771	0	0.877512	0.877512	0.830517	0.877512	0.877512	0.835416	0.783522	0.877512	0.877512	0.877512	0.877512	0.877512	0.877512	0.856214	0.851615	0.875312	0.877512	0.877512	0.886911
O-homo	105	I	93	0.706035	0.713029	0.710029	0.805819	0.713029	0.713029	0.651335	0.713029	0.713029	0.713029	0	0.628437	0.718928	0.720728	0.758424	0.713029	0.673433	0.680532	0.713029	0.713029	0.649735
O-homo	106	F	54	0.495303	0.508649	0.508649	0.508649	0.508649	0.523848	0.508649	0.508649	0.508649	0.508649	0.490951	0.443356	0.508649	0.508649	0	0.508649	0.464054	0.508649	0.508649	0.383462	0.492651
O-homo	107	W	72	0.576084	0.547445	0.559044	0.547445	0.547445	0.815218	0.547445	0.547445	0.616838	0.547445	0.547445	0.756924	0.547445	0.547445	0.547445	0.547445	0.60234	0.547445	0	0.478452	0.547445
O-homo	108	R	53	0.568585	0.625537	0	0.625537	0.625537	0.683732	0.592541	0.625537	0.516748	0.563244	0.659534	0.507849	0.357364	0.362864	0.625537	0.519248	0.451355	0.520648	0.689231	0.625537	0.625537
O-homo	109	K	55	0.429267	0.384762	0.411059	0.371663	0.427157	0.427157	0.50475	0.379762	0.427157	0.427157	0.494351	0.427157	0	0.476552	0.427157	0.427157	0.384762	0.476852	0.427157	0.427157	0.427157
O-homo	110	E	52	0.56006	0.531447	0.575442	0.575442	0.464953	0.575442	0.573743	0	0.49655	0.575442	0.575442	0.529347	0.670833	0.575442	0.575442	0.540046	0.575442	0.575442	0.575442	0.575442	0.50435
O-homo	111	D	56	0.578453	0.381962	0.610439	0.593441	0	0.610439	0.610439	0.447355	0.506149	0.586841	0.610439	0.610439	0.610439	0.610439	0.610439	0.610439	0.568943	0.568943	0.610439	0.59944	0.633137
O-homo	112	S	55	0.511133	0.30177	0.555444	0.508649	0.449655	0.525647	0.486451	0.449655	0.468753	0.486451	0.533947	0.69643	0.486451	0.486451	0.622038	0.427157	0	0.448055	0.70353	0.588541	0.486451
O-homo	113	D	53	0.511128	0.325467	0.541546	0.568643	0	0.541546	0.541546	0.320168	0.50475	0.518948	0.541546	0.541546	0.483152	0.541546	0.541546	0.541546	0.541546	0.541546	0.541546	0.531747	0.50155
O-homo	114	A	52	0.528042	0	0.552645	0.552645	0.471053	0.552645	0.552645	0.433257	0.50065	0.552645	0.552645	0.552645	0.510149	0.552645	0.552645	0.468753	0.505449	0.491951	0.552645	0.552645	0.572443
O-homo	115	I	54	0.30177	0.29727	0.293371	0.40486	0.29727	0.29727	0.29727	0.29727	0.29727	0.29727	0	0.248475	0.30317	0.230077	0.343166	0.29727	0.351965	0.341666	0.29727	0.29727	0.244176
O-homo	116	D	59	0.597661	0.472453	0.589941	0.662834	0	0.635136	0.589941	0.411659	0.593841	0.541746	0.635136	0.635136	0.589941	0.635136	0.586841	0.589941	0.635136	0.635136	0.635136	0.623938	0.656534
O-homo	117	W	74	0.514386	0.50365	0.514049	0.441356	0.50365	0.70513	0.446155	0.50365	0.471453	0.446155	0.50365	0.718928	0.50365	0.50365	0.50365	0.50365	0.568643	0.50365	0	0.424958	0.50365
O-homo	118	N	68	0.652398	0.654235	0.654235	0	0.647135	0.654235	0.654235	0.654235	0.654235	0.614539	0.712529	0.60284	0.664234	0.654235	0.60284	0.654235	0.764224	0.656934	0.654235	0.587941	0.654235
O-homo	119	E	63	0.657856	0.664234	0.672833	0.672833	0.549445	0.672833	0.671133	0	0.518348	0.672833	0.672833	0.672833	0.752425	0.672833	0.672833	0.672833	0.672833	0.672833	0.672833	0.672833	0.59684
O-homo	120	A	79	0.793641	0	0.805019	0.805019	0.741726	0.805019	0.805019	0.748625	0.764923	0.805019	0.805019	0.805019	0.805019	0.805019	0.805019	0.775222	0.768423	0.80142	0.805019	0.805019	0.818618
O-homo	121	D	104	0.832043	0.728227	0.845515	0.861714	0	0.845515	0.845515	0.725127	0.820318	0.830717	0.845515	0.845515	0.845515	0.845515	0.845515	0.845515	0.845515	0.845515	0.845515	0.838616	0.857914
O-homo	122	A	148	0.862735	0	0.882712	0.882712	0.836716	0.882712	0.882712	0.842016	0.854814	0.882712	0.837116	0.882712	0.882712	0.837116	0.882712	0.862314	0.857914	0.834417	0.882712	0.882712	0.80242
O-homo	123	L	143	0.785801	0.751425	0.816918	0.812919	0.751425	0.812919	0.717928	0.812919	0.812919	0.681032	0.80392	0	0.812919	0.751925	0.833717	0.768523	0.742326	0.812919	0.789921	0.812919	0.830717
O-homo	124	E	143	0.880754	0.881212	0.885611	0.885611	0.844815	0.885611	0.884811	0	0.841716	0.885611	0.885611	0.885611	0.922108	0.885611	0.885611	0.885611	0.885611	0.885611	0.885611	0.885611	0.846715
O-homo	125	F	143	0.823402	0.833117	0.833117	0.833117	0.833117	0.843416	0.833117	0.833117	0.833117	0.833117	0.822018	0.779122	0.833117	0.833117	0	0.833117	0.80342	0.833117	0.833117	0.743326	0.822818
O-homo	126	G	97	0.815466	0.825317	0.852615	0.815518	0.787021	0.783222	0.815518	0.80342	0	0.815518	0.815518	0.815518	0.815518	0.815518	0.815518	0.815518	0.839616	0.815518	0.816718	0.815518	0.815218
O-homo	127	E	95	0.809977	0.810219	0.816218	0.816218	0.760924	0.816218	0.815218	0	0.756924	0.816218	0.816218	0.816218	0.872513	0.816218	0.816218	0.816218	0.816218	0.816218	0.816218	0.816218	0.762924
O-homo	128	R	137	0.900689	0.921708	0	0.921708	0.921708	0.940606	0.922708	0.921708	0.878012	0.920408	0.933207	0.89921	0.809719	0.781822	0.921708	0.880112	0.873413	0.880112	0.941806	0.921708	0.921708
O-homo	129	L	141	0.819039	0.831217	0.835616	0.831217	0.831217	0.831217	0.856914	0.831217	0.831217	0.773423	0.773423	0	0.831217	0.774523	0.851715	0.789921	0.765423	0.831217	0.811219	0.831217	0.848615
O-homo	130	S	141	0.793789	0.516748	0.839116	0.722228	0.791921	0.819918	0.791921	0.791921	0.806819	0.791921	0.825317	0.909009	0.791921	0.791921	0.876612	0.776822	0	0.762724	0.911709	0.859914	0.70353
O-homo	131	D	140	0.846589	0.770923	0.875412	0.888311	0	0.875412	0.782822	0.641436	0.753225	0.863614	0.875412	0.875412	0.875412	0.875412	0.875412	0.875412	0.875412	0.875412	0.875412	0.870113	0.885211
O-homo	132	L	133	0.811334	0.827217	0.831917	0.827217	0.827217	0.827217	0.853215	0.827217	0.827217	0.768423	0.819218	0	0.827217	0.711829	0.847515	0.785621	0.70163	0.827217	0.806319	0.827217	0.844715
O-homo	133	A	132	0.863061	0	0.874113	0.874113	0.825817	0.874113	0.874113	0.782222	0.844516	0.874113	0.874113	0.874113	0.874113	0.874113	0.874113	0.852415	0.847115	0.872413	0.874113	0.874113	0.884312
O-homo	134	K	135	0.804593	0.80342	0.735926	0.827017	0.80342	0.80342	0.854015	0.819018	0.717928	0.80342	0.847515	0.80342	0	0.786121	0.80342	0.80342	0.80342	0.862114	0.80342	0.80342	0.80342
O-homo	135	I	138	0.838195	0.835117	0.832317	0.89721	0.835117	0.835117	0.835117	0.835117	0.835117	0.835117	0	0.819918	0.839216	0.839916	0.867113	0.835117	0.872413	0.822818	0.835117	0.835117	0.783622
O-homo	136	R	138	0.881786	0.912409	0	0.912409	0.912409	0.933507	0.913609	0.912409	0.865113	0.842116	0.924508	0.80472	0.790821	0.762724	0.912409	0.867113	0.860114	0.867413	0.935306	0.912409	0.912409
O-homo	137	K	138	0.823981	0.815918	0.754025	0.838216	0.815918	0.815918	0.863714	0.830817	0.815918	0.815918	0.858514	0.815918	0	0.848015	0.815918	0.815918	0.815918	0.871313	0.815918	0.815918	0.815918
O-homo	138	V	135	0.842521	0.705929	0.863414	0.863414	0.888711	0.863414	0.863414	0.783222	0.685431	0.863414	0.855714	0.865513	0.863414	0.90251	0.868113	0.863414	0.863414	0.818618	0.863414	0.863414	0
O-homo	139	M	135	0.804325	0.814119	0.80282	0.814119	0.814119	0.814119	0.814119	0.814119	0.814119	0.814119	0.785321	0.811219	0.809419	0	0.814119	0.814119	0.814119	0.767123	0.814119	0.814119	0.722728
O-homo	140	Y	134	0.849357	0.850515	0.850515	0.907909	0.768523	0.89911	0.850515	0.850515	0.850515	0.860814	0.850515	0.850515	0.850515	0.850515	0.812719	0.850515	0.832017	0.850515	0.850515	0	0.850515
O-homo	141	F	132	0.814792	0.822218	0.822218	0.822218	0.822218	0.832417	0.822218	0.822218	0.822218	0.822218	0.810219	0.817618	0.822218	0.822218	0	0.822218	0.790821	0.822218	0.822218	0.729327	0.811819
O-homo	142	L	121	0.784885	0.79872	0.80392	0.79872	0.79872	0.79872	0.827017	0.79872	0.79872	0.735926	0.789921	0	0.79872	0.737426	0.821518	0.754725	0.727127	0.79872	0.776822	0.79872	0.749925
O-homo	143	V	133	0.613591	0.539346	0.679032	0.679032	0.725427	0.679032	0.679032	0.556944	0.439356	0.679032	0.344866	0.471453	0.679032	0.751925	0.571443	0.679032	0.679032	0.467153	0.679032	0.679032	0
O-homo	144	T	117	0.738147	0.626737	0.787421	0.780822	0.759724	0.759724	0.759724	0.689731	0.689731	0.759724	0.790621	0.759724	0.757724	0.859714	0.759724	0.665433	0.539346	0	0.759724	0.759724	0.759724
O-homo	145	F	66	0.604824	0.622538	0.622538	0.622538	0.622538	0.639136	0.622538	0.622538	0.622538	0.622538	0.60284	0.614838	0.622538	0.622538	0	0.622538	0.49935	0.622538	0.622538	0.437456	0.605039
O-homo	146	G	87	0.723133	0.687731	0.741726	0.747625	0.714229	0.710329	0.747625	0.676232	0	0.747625	0.747625	0.678632	0.691931	0.747625	0.747625	0.747625	0.687331	0.674133	0.749125	0.747625	0.747125
O-homo	147	E	53	0.553144	0.557644	0.566043	0.566043	0.446155	0.566043	0.564244	0	0.486451	0.566043	0.566043	0.566043	0.60194	0.566043	0.566043	0.566043	0.566043	0.566043	0.566043	0.566043	0.49475
O-homo	148	G	47	0.590609	0.605339	0.651335	0.589541	0.550545	0.544846	0.589541	0.572743	0	0.589541	0.589541	0.589541	0.589541	0.589541	0.589541	0.589541	0.630437	0.589541	0.592041	0.589541	0.589341
O-homo	149	V	69	0.621933	0.474053	0.668433	0.668433	0.715328	0.611639	0.668433	0.544446	0.427157	0.668433	0.560744	0.578142	0.668433	0.662034	0.677032	0.668433	0.611639	0.607039	0.668433	0.668433	0
O-homo	150	E	55	0.546008	0.559044	0.568143	0.527847	0.444056	0.568143	0.566043	0	0.448855	0.568143	0.568143	0.568143	0.59464	0.568143	0.568143	0.568143	0.527847	0.527847	0.568143	0.568143	0.49655
O-homo	151	P	51	0.554282	0.521748	0.529047	0.561544	0.561544	0.561544	0.517348	0.561544	0.561544	0.467953	0.561544	0.648535	0.528347	0.561544	0.561544	0	0.578742	0.562644	0.561544	0.561544	0.561544
O-homo	152	A	57	0.600582	0	0.624238	0.624238	0.50435	0.624238	0.624238	0.511749	0.568443	0.624238	0.624238	0.624238	0.624238	0.624238	0.624238	0.582242	0.527847	0.579842	0.624238	0.624238	0.645735
O-homo	153	N	57	0.484362	0.440756	0.493751	0	0.413959	0.493751	0.436356	0.493751	0.450355	0.451655	0.556544	0.493751	0.458954	0.493751	0.493751	0.493751	0.620638	0.452755	0.493751	0.477152	0.493751
O-homo	154	L	53	0.4715	0.489451	0.49705	0.489451	0.489451	0.489451	0.529847	0.489451	0.489451	0.407359	0.443756	0	0.489451	0.408659	0.521748	0.430157	0.39586	0.489451	0.458654	0.489451	0.460354
O-homo	155	K	56	0.496098	0.487251	0.50095	0.481352	0.447355	0.487251	0.562944	0.510149	0.487251	0.487251	0.553645	0.487251	0	0.536546	0.487251	0.487251	0.447355	0.513049	0.487251	0.487251	0.487251
O-homo	156	A	52	0.542657	0	0.564644	0.564644	0.483352	0.518348	0.564644	0.491951	0.511749	0.564644	0.529347	0.564644	0.564644	0.564644	0.564644	0.524548	0.516848	0.50325	0.564644	0.564644	0.584642
O-homo	157	S	49	0.489167	0.263874	0.525647	0.477752	0.457154	0.49705	0.457154	0.457154	0.476552	0.457154	0.505249	0.669433	0.457154	0.457154	0.590441	0.435856	0	0.416558	0.676632	0.559044	0.457154
O-homo	158	V	47	0.533515	0.419858	0.557644	0.557644	0.610139	0.557644	0.557644	0.438156	0.322368	0.557644	0.508249	0.528347	0.557644	0.609039	0.566543	0.557644	0.557644	0.557644	0.557644	0.557644	0
O-homo	159	V	46	0.504955	0.341266	0.530047	0.530047	0.582642	0.530047	0.530047	0.376562	0.29997	0.530047	0.517348	0.534647	0.530047	0.572043	0.539146	0.530047	0.530047	0.530047	0.530047	0.530047	0
O-homo	160	F	45	0.481641	0.491951	0.491951	0.491951	0.491951	0.507849	0.491951	0.491951	0.491951	0.491951	0.473153	0.484552	0.491951	0.491951	0	0.491951	0.448055	0.491951	0.491951	0.367463	0.474753
O-homo	161	N	46	0.486041	0.480552	0.480552	0	0.472753	0.480552	0.480552	0.480552	0.480552	0.49605	0.542746	0.480552	0.455254	0.480552	0.480552	0.480552	0.552645	0.483152	0.480552	0.465553	0.480552
O-homo	162	Q	20	0.342182	0.332967	0.293771	0.332967	0.332967	0.332967	0	0.420658	0.332967	0.377662	0.332967	0.315368	0.39926	0.332967	0.332967	0.366163	0.332967	0.332967	0.332967	0.332967	0.332967
O-homo	163	L	41	0.479904	0.49515	0.50265	0.49515	0.49515	0.49515	0.534647	0.49515	0.49515	0.412459	0.449255	0	0.49515	0.413959	0.526147	0.435856	0.40106	0.49515	0.464054	0.49515	0.521748

## Sheet: Fig. 2b-d Conservation metrics
OMP	AA#	PKV	Entropy	LIST-S2
M	1	8.05207	-0.0443454	0.9
A	2	5.51284	-0.353335	0.261995
E	3	3.94986	-0.62621	0.277299
D	4	4.2649	-0.584485	0.327152
G	5	3.50371	-0.673866	0.537767
P	6	5.15987	-0.25189	0.54873
Q	7	3.50157	-0.635343	0.398266
K	8	3.28146	-0.778294	0.394087
Q	9	3.71006	-0.785186	0.425173
Q	10	4.79895	-0.521216	0.460617
L	11	6.09883	-0.241757	0.46429
E	12	4.10912	-0.697068	0.474521
M	13	5.81413	-0.398279	0.448776
P	14	4.40424	-0.356583	0.573643
L	15	6.54686	-0.313925	0.493729
V	16	4.03036	-0.597423	0.536373
L	17	3.9239	-0.689554	0.43994
D	18	8.20024	-0.0596161	0.578558
Q	19	2.66544	-0.992076	0.270799
D	20	4.06326	-0.675737	0.403033
L	21	8.92617	-0.0264169	0.500071
T	22	8.86163	-0.0334229	0.701819
Q	23	4.99959	-0.581149	0.843337
Q	24	4.44866	-0.635619	0.755988
M	25	8.11973	-0.0541495	0.756272
R	26	6.98265	-0.073403	0.871397
L	27	7.11349	-0.147161	0.797889
R	28	8.93804	-0.0262835	0.869097
V	29	5.36009	-0.428636	0.704808
E	30	5.42352	-0.487549	0.851809
S	31	7.27517	-0.11836	0.773696
L	32	9.72371	-0.0242607	0.749388
K	33	5.51476	-0.436637	0.792752
Q	34	5.96918	-0.287993	0.72979
R	35	5.5874	-0.429385	0.838421
G	36	6.07064	-0.378271	0.819818
E	37	4.12314	-0.694959	0.796515
K	38	6.47638	-0.289013	0.777243
K	39	5.98457	-0.398483	0.826612
Q	40	7.60918	-0.0564782	0.786732
D	41	8.09194	-0.120593	0.888627
G	42	9.8837	-0.017308	0.872482
E	43	9.8837	-0.017308	0.878218
K	44	6.71262	-0.279693	0.828212
L	45	9.8837	-0.017308	0.821134
I	46	8.12594	-0.0885758	0.714292
R	47	4.49514	-0.598688	0.604819
P	48	6.08286	-0.223681	0.800341
A	49	4.38014	-0.6162	0.769623
E	50	7.98074	-0.0900839	0.848688
S	51	4.48629	-0.669408	0.709266
V	52	6.61922	-0.291636	0.786543
Y	53	7.58112	-0.104228	0.805493
R	54	7.96189	-0.0760067	0.640688
L	55	6.04425	-0.401655	0.717754
D	56	6.9106	-0.130389	0.703161
F	57	11.6813	0	0.528631
I	58	5.17412	-0.461403	0.661013
Q	59	4.42994	-0.61763	0.388987
Q	60	4.29419	-0.46913	0.483678
Q	61	6.25194	-0.328384	0.431109
K	62	3.77816	-0.79627	0.476821
L	63	10.9823	-0.00865585	0.498487
Q	64	3.95083	-0.657796	0.424389
F	65	10.0485	-0.0277782	0.491919
D	66	4.36624	-0.662358	0.516406
H	67	5.48375	-0.360044	0.595025
W	68	9.87201	-0.0173946	0.400018
N	69	3.83626	-0.717154	0.345665
V	70	6.0114	-0.392418	0.533773
V	71	3.19579	-0.818965	0.478694
L	72	8.18478	-0.0916627	0.545588
D	73	4.09195	-0.655896	0.64732
K	74	4.31623	-0.63329	0.534405
P	75	4.39543	-0.446377	0.612918
G	76	10.9939	-0.008613	0.699409
K	77	6.51094	-0.277952	0.751893
V	78	6.48308	-0.269544	0.728422
T	79	5.47649	-0.282596	0.700788
I	80	6.99574	-0.276067	0.820692
T	81	6.77443	-0.171051	0.753714
G	82	8.22135	-0.127725	0.858483
T	83	7.73585	-0.181305	0.824481
S	84	8.59605	-0.0650228	0.842426
Q	85	9.89533	-0.0172223	0.838337
N	86	5.34145	-0.52719	0.829259
W	87	9.89533	-0.0172223	0.775433
T	88	8.85388	-0.0388794	0.832717
P	89	9.89533	-0.0172223	0.884885
D	90	8.97904	-0.025828	0.897821
L	91	9.89533	-0.0172223	0.840453	*	Leucine-rich domain
T	92	10.9939	-0.008613	0.847989	*
N	93	6.40389	-0.300642	0.830369
L	94	9.89533	-0.0172223	0.827991	*
M	95	8.92029	-0.032605	0.824533
T	96	5.92144	-0.351573	0.812361
R	97	8.25889	-0.0343451	0.914272
Q	98	8.25889	-0.0343451	0.843078
L	99	10.9997	-0.00859174	0.845531	*
L	100	9.90112	-0.0171798	0.835358	*
D	101	6.49992	-0.316207	0.894116
P	102	8.85966	-0.0387853	0.867629
A	103	4.64884	-0.595935	0.755477
A	104	6.59913	-0.30722	0.865771
I	105	5.43713	-0.413878	0.706035
F	106	8.92029	-0.032605	0.495303
W	107	8.05529	-0.0599312	0.576084
R	108	5.56383	-0.401668	0.568585
K	109	4.3924	-0.506558	0.429267
E	110	4.71466	-0.571734	0.56006
D	111	5.40131	-0.478481	0.578453
S	112	4.39953	-0.607934	0.511133
D	113	4.06254	-0.733335	0.511128
A	114	4.42579	-0.640082	0.528042
M	115	5.03489	-0.559739	0.30177
D	116	5.07193	-0.557454	0.597661
W	117	5.69735	-0.404692	0.514386
N	118	5.9473	-0.332877	0.652398
E	119	8.59605	-0.0514882	0.657856
A	120	10.9939	-0.008613	0.793641
D	121	9.89533	-0.0172223	0.832043
A	122	6.26655	-0.255388	0.862735
L	123	5.77049	-0.420094	0.785801
E	124	10.9647	-0.00872098	0.880754
F	125	10.9647	-0.00872098	0.823402
G	126	11.6579	0	0.815466
E	127	10.9647	-0.00872098	0.809977
R	128	10.9647	-0.00872098	0.900689
L	129	6.55802	-0.333776	0.819039
S	130	5.64173	-0.461612	0.793789
D	131	6.64061	-0.310488	0.846589
L	132	9.71198	-0.0243809	0.811334
A	133	10.9647	-0.00872098	0.863061
K	134	6.49884	-0.296651	0.804593
I	135	7.22707	-0.243815	0.838195
R	136	8.39979	-0.0583688	0.881786
K	137	9.01883	-0.0617796	0.823981
V	138	9.26	-0.0472353	0.842521
M	139	10.9589	-0.00874293	0.804325
Y	140	9.2541	-0.0473479	0.849357
F	141	10.9529	-0.00876499	0.814792
L	142	8.2788	-0.0744665	0.784885
I	143	5.28825	-0.531032	0.613591
T	144	6.19077	-0.375122	0.738147
F	145	7.58565	-0.117218	0.604824
G	146	4.17051	-0.735177	0.723133
E	147	6.34777	-0.364146	0.553144
G	148	7.77489	-0.0777186	0.590609
V	149	4.62412	-0.622389	0.621933
E	150	5.54353	-0.318214	0.546008
P	151	7.20344	-0.194853	0.554282
A	152	5.35638	-0.365579	0.600582
N	153	4.33956	-0.635701	0.484362
L	154	6.5835	-0.276737	0.4715
K	155	4.8753	-0.426483	0.496098
A	156	5.26259	-0.527995	0.542657
S	157	6.95474	-0.10142	0.489167
V	158	6.69026	-0.317764	0.533515
V	159	4.57028	-0.501918	0.504955
F	160	9.56665	-0.0308023	0.481641
N	161	4.10594	-0.708495	0.486041
Q	162	3.96323	-0.711315	0.342182
L	163	4.68471	-0.3664	0.479904

## Sheet: Fig. 3c IR-in nuceli ratio
OMP-WT	OMP-IR around nucleoli	5	5	4	7	7	AVR	SD	SE
	Total	42	53	46	48	37	12.7073	4.17001	2.085	%
	Ratio	0.119048	0.0943396	0.0869565	0.145833	0.189189	0.127073	0.0417001	0.02085
OMP-A	OMP-IR around nucleoli	45	24	26	25	17
	Total	47	25	29	28	18	93.026	3.30152	1.65076	%
	Ratio	0.957447	0.96	0.896552	0.892857	0.944444	0.93026	0.0330152	0.0165076
				WT			A
				OMP-IR around nucleoli	Total	Ratio	OMP-IR around nucleoli	Total	Ratio
			Exp1	5	42	0.119048	45	47	0.957447
			Exp2	5	53	0.0943396	24	25	0.96
			Exp3	4	46	0.0869565	26	29	0.896552
			Exp4	7	48	0.145833	25	28	0.892857
			Exp5	7	37	0.189189	17	18	0.944444
				AVR	12.7073	0.127073		93.026	0.93026
				SD	4.17001	0.0417001		3.30152	0.0330152
				SE	2.085	0.02085		1.65076	0.0165076
						STATISTICS
						P=	7.35996e-10
						One-tailed Student T test
						With vs Wtihout BEX1

## Sheet: Fig. 3d NC-intensity ratio
	Cytoplasm-C	Nucleus-N				Cytoplasm-C	Nucleus-N			One-tailed Student T-test
OMP-WT	Intensity	Intensity	N/C-Ratio		OMP-WT	Intensity	Intensity	N/C-Ratio		P=	6.97437e-34
AVR	54.9739	28.9821	0.515607		AVR	36.2388	30.3457	0.864818
SD	38.3519	26.9893	0.160102		SD	18.3099	14.5378	0.177296
N			100		N			102
1	54.732	33.125	0.605222		1	57.1	54.016	0.945989
2	82.611	25.529	0.309027		2	30.857	29.819	0.966361
3	47.208	11.344	0.240298		3	35.042	34.971	0.997974
4	33.156	20.15	0.607733		4	39.396	32.135	0.815692
5	9.76	6.296	0.645082		5	15.318	16.09	1.0504
6	55.531	27.654	0.497992		6	15.137	16.284	1.07577
7	53.833	31.917	0.592889		7	55.734	57.167	1.02571
8	34.188	20.914	0.611735		8	51.974	53.736	1.0339
9	20.114	8	0.397733		9	62.712	45.621	0.727468
10	32	11.714	0.366063		10	64.502	51.59	0.79982
11	71.115	29.291	0.411882		11	36.627	29.592	0.807929
12	17.212	8.458	0.491401		12	37.152	27.649	0.744213
13	9.25	6.609	0.714486		13	23.429	21.748	0.928251
14	5.459	4.269	0.782011		14	19.225	19.59	1.01899
15	5.477	4.067	0.74256		15	18.747	19.129	1.02038
16	101.893	47.271	0.463928		16	17.319	19.329	1.11606
17	59.25	33.26	0.56135		17	55.734	57.167	1.02571
18	104.317	51.036	0.48924		18	51.974	53.736	1.0339
19	107.223	47.772	0.445539		19	62.712	45.621	0.727468
20	68.072	34.532	0.507286		20	64.502	51.59	0.79982
21	36.418	16.514	0.453457		21	36.627	29.592	0.807929
22	96.75	47.964	0.495752		22	37.152	27.649	0.744213
23	48.482	17.948	0.370199		23	23.429	21.748	0.928251
24	66.093	21.032	0.318218		24	19.225	19.59	1.01899
25	19.899	11.03	0.554299		25	18.747	19.129	1.02038
26	16.25	7.9	0.486154		26	17.319	19.329	1.11606
27	33.171	17.817	0.537126		27	31.253	21.397	0.684638
28	41.293	19.971	0.483641		28	23.809	15.019	0.630812
29	10.694	4.656	0.435384		29	27.224	23.059	0.84701
30	25.091	6.893	0.27472		30	14.079	16.619	1.18041
31	25.176	8.273	0.328607		31	66.629	65.191	0.978418
32	31.267	10.943	0.349986		32	63.649	54.222	0.851891
33	28.838	9.767	0.338685		33	29.67	25.367	0.854971
34	14.393	6.527	0.453484		34	68.569	50.299	0.733553
35	14.103	9.646	0.683968		35	52.025	35.591	0.684113
36	36.554	10.094	0.276139		36	42.677	43.364	1.0161
37	41.931	19.9	0.474589		37	25.524	13.947	0.546427
38	102.339	59.656	0.582925		38	20.255	16.666	0.822809
39	83.25	73.266	0.880072		39	79.246	44.102	0.55652
40	17.989	10.189	0.566402		40	37.443	30.427	0.812622
41	11.071	3.542	0.319935		41	17.926	15.424	0.860426
42	12.301	5.679	0.46167		42	54.083	45.264	0.836936
43	19.472	11.278	0.579191		43	14.366	13.315	0.926841
44	13.685	10.531	0.769529		44	14.853	12.542	0.844409
45	33.468	24.722	0.738676		45	33.062	31.646	0.957171
46	57.4	20.958	0.365122		46	53.801	48.032	0.892772
47	44.562	16.733	0.375499		47	71.21	57.897	0.813046
48	53.243	29.043	0.54548		48	15.312	15.25	0.995951
49	84.15	36.443	0.433072		49	16.133	13.893	0.861154
50	41.295	16.667	0.403608		50	22.339	16.617	0.743856
51	24.317	14.436	0.593659		51	27.118	26.976	0.994764
52	91.1	54.45	0.597695		52	39.037	26.208	0.671363
53	19.472	11.278	0.579191		53	45.688	27.74	0.607162
54	13.685	10.531	0.769529		54	73.731	57.346	0.777773
55	33.468	24.722	0.738676		55	24.762	21.835	0.881795
56	57.4	20.958	0.365122		56	18.016	19.654	1.09092
57	44.562	16.733	0.375499		57	19.654	31.364	1.59581
58	53.243	29.043	0.54548		58	39.89	39.776	0.997142
59	84.15	36.443	0.433072		59	34.107	40.13	1.17659
60	41.295	16.667	0.403608		60	45.968	37.423	0.81411
61	24.317	14.436	0.593659		61	36.179	27.856	0.769949
62	91.1	54.45	0.597695		62	50.971	37.91	0.743756
63	103.306	58.76	0.568796		63	35.522	40.663	1.14473
64	79.371	33.19	0.418163		64	40.93	29.794	0.727926
65	50.934	18.128	0.355912		65	40.61	39.438	0.97114
66	70.097	24.347	0.347333		66	39.61	25.697	0.64875
67	22.615	9.378	0.414681		67	27.44	11.109	0.404847
68	49.29	21.062	0.427308		68	13.494	11.146	0.825997
69	13.526	9.759	0.721499		69	14.367	10.743	0.747755
70	47.948	29.919	0.623988		70	12.188	11.78	0.966524
71	83	49.189	0.592639		71	21.047	17.823	0.846819
72	17.758	6.89	0.387994		72	39.776	34.107	0.857477
73	140.649	103.49	0.735803		73	40.13	45.968	1.14548
74	163.01	113.118	0.693933		74	37.423	36.179	0.966758
75	32.429	21.337	0.65796		75	37.91	35.522	0.937009
76	99.016	27.782	0.280581		76	40.663	40.93	1.00657
77	16.513	8.146	0.493308		77	31.409	19.173	0.61043
78	152.275	125.694	0.825441		78	27.524	21.361	0.776086
79	14	7.233	0.516643		79	19.694	15.37	0.780441
80	54.581	16.542	0.303072		80	67.843	52.97	0.780773
81	72.338	7.276	0.100583		81	75.416	51.844	0.68744
82	96.639	59.252	0.613127		82	51.221	47.567	0.928662
83	87.648	49.124	0.560469		83	54.234	40.131	0.73996
84	43.948	31.455	0.715732		84	70.537	50.982	0.72277
85	47.011	24.587	0.523005		85	53.493	39.044	0.72989
86	67.019	24.448	0.364792		86	29.061	19.278	0.663363
87	97.885	28.991	0.296174		87	13.844	17.804	1.28604
88	30.275	21.963	0.72545		88	18.869	17.573	0.931316
89	131.781	101.799	0.772486		89	38.978	29.141	0.747627
90	159.852	114.308	0.715086		90	22.358	16.721	0.747875
91	90.678	31.049	0.342409		91	16.889	9.18	0.543549
92	79.357	48.979	0.617198		92	58.492	50.586	0.864836
93	18.979	6.114	0.322146		93	78.051	43.731	0.560288
94	103.52	52.962	0.511611		94	18.398	18.375	0.99875
95	52.714	17.206	0.326403		95	25.829	16.946	0.656084
96	15.194	10.284	0.676846		96	25.632	21.06	0.821629
97	73.679	24.37	0.330759		97	20.742	17.318	0.834924
98	36.478	30.567	0.837957		98	17.318	16.846	0.972745
99	165.125	125.572	0.760466		99	50.93	37.348	0.73332
100	105.812	71	0.671001		100	23.782	16.585	0.697376
					101	16.585	14.671	0.884595
					102	10.171	9.777	0.961262

## Sheet: Fig. 3e,f Western blo
	HEK1	HEK2	HEK3	HEK5	HEK6	HEK4
OMP	Wt	Wt	Wt	AAA	AAA	AAA			Exposure 0.3 s
C	148462	159855	93084.7	137197	89235.1	77411.3
N	25474.5	32673.7	8028.27	38330.4	30973.9	29309.5
N/C	0.17159	0.204396	0.0862469	0.279382	0.347104	0.37862
AVR	0.145321		AVR	0.335035
SD	0.083544		SD	0.0507079
Unpaired student T test
P=	0.0089468	Significant difference
	HEK1	HEK2	HEK3	HEK5	HEK6	HEK4
Lamin AC	Wt	Wt	Wt	AAA	AAA	AAA
C	504.607	639.234	667.092	630.263	566.263	444.891
N	15240.1	19512.2	26288.1	14940.6	15277.6	19687.9
Fraction rate %	96.7951	96.8278	97.5252	95.9523	96.426	97.7902
AVR	97.0494		AVR	96.7228
SD	0.412393		SD	0.954242
Unpaired student T test
P=	0.313882	No significant difference
	HEK1	HEK2	HEK3	HEK5	HEK6	HEK4
al-Tubulin	Wt	Wt	Wt	AAA	AAA	AAA
C	47044.8	58191.5	65846.5	58663.8	53832.4	57602.3
N	1336.61	1282.02	1381.97	1276.43	1101.61	1591.8
Fraction rate %	97.2374	97.8444	97.9444	97.8705	97.9947	97.3109
AVR	97.6754		AVR	97.7253
SD	0.382612		SD	0.364268
Unpaired student T test
P=	0.438899	No significant difference

## Sheet: Fig. 3g Hydrophobicity
Hydrophobicity of OMP					RAW DATA	Expasy		WT	MIN: -3.400, MAX: 1.956					A	MIN: -3.400, MAX: 1.956
						https://web.expasy.org/protscale/			Sequence:	WT					Sequence:
								Sequence	MAEDGPQKQQLEMPLVLDQDLTQQMRLRVESLKQRGEKKQDGEKLIRPAESVYRLDFIQQQKLQFDHWNVVLDKPGKVTITGTSQNWTPDLTNLMTRQLLDPAAIFWRKEDSDAMDWNEADALEFGERLSDLAKIRKVMYFLITFGEGVEPANLKASVVFNQL					Sequence	MAEDGPQKQQLEMPLVLDQDLTQQMRLRVESLKQRGEKKQDGEKLIRPAESVYRLDFIQQQKLQFDHWNVVLDKPGKVTITGTSQNWTPDAANAMTRQAADPAAIFWRKEDSDAMDWNEADALEFGERLSDLAKIRKVMYFLITFGEGVEPANLKASVVFNQL
									Scale: Hydropathicity.						Scale: Hydropathicity.
SUMMARY									Window size: 9						Window size: 9
AA									Scale not normalized.						Scale not normalized.
M								M	Relative weight for window edges: 100 %					M	Relative weight for window edges: 100 %
A								A	Weight variation model: linear					A	Weight variation model: linear
E								E						E
D	AA#	WT	AAAAA					D						D
G	5	-1.8	-1.8					G	Position:	5	Score:	-1.8		G	Position:	5	Score:	-1.8
P	6	-2.4	-2.4					P	Position:	6	Score:	-2.4		P	Position:	6	Score:	-2.4
Q	7	-2.178	-2.178					Q	Position:	7	Score:	-2.178		Q	Position:	7	Score:	-2.178
K	8	-2.178	-2.178					K	Position:	8	Score:	-2.178		K	Position:	8	Score:	-2.178
Q	9	-1.578	-1.578					Q	Position:	9	Score:	-1.578		Q	Position:	9	Score:	-1.578
Q	10	-1.711	-1.711					Q	Position:	10	Score:	-1.711		Q	Position:	10	Score:	-1.711
L	11	-1.111	-1.111					L	Position:	11	Score:	-1.111		L	Position:	11	Score:	-1.111
E	12	-0.256	-0.256					E	Position:	12	Score:	-0.256		E	Position:	12	Score:	-0.256
M	13	0.6	0.6					M	Position:	13	Score:	0.6		M	Position:	13	Score:	0.6
P	14	0.6	0.6					P	Position:	14	Score:	0.6		P	Position:	14	Score:	0.6
L	15	0.6	0.6					L	Position:	15	Score:	0.6		L	Position:	15	Score:	0.6
V	16	-0.211	-0.211					V	Position:	16	Score:	-0.211		V	Position:	16	Score:	-0.211
L	17	0.6	0.6					L	Position:	17	Score:	0.6		L	Position:	17	Score:	0.6
D	18	0.311	0.311					D	Position:	18	Score:	0.311		D	Position:	18	Score:	0.311
Q	19	0.1	0.1					Q	Position:	19	Score:	0.1		Q	Position:	19	Score:	0.1
D	20	-0.711	-0.711					D	Position:	20	Score:	-0.711		D	Position:	20	Score:	-0.711
L	21	-0.967	-0.967					L	Position:	21	Score:	-0.967		L	Position:	21	Score:	-0.967
T	22	-1.889	-1.889					T	Position:	22	Score:	-1.889		T	Position:	22	Score:	-1.889
Q	23	-1.078	-1.078					Q	Position:	23	Score:	-1.078		Q	Position:	23	Score:	-1.078
Q	24	-1.189	-1.189					Q	Position:	24	Score:	-1.189		Q	Position:	24	Score:	-1.189
M	25	-0.333	-0.333					M	Position:	25	Score:	-0.333		M	Position:	25	Score:	-0.333
R	26	-1.144	-1.144					R	Position:	26	Score:	-1.144		R	Position:	26	Score:	-1.144
L	27	-1.156	-1.156					L	Position:	27	Score:	-1.156		L	Position:	27	Score:	-1.156
R	28	-0.344	-0.344					R	Position:	28	Score:	-0.344		R	Position:	28	Score:	-0.344
V	29	-0.389	-0.389					V	Position:	29	Score:	-0.389		V	Position:	29	Score:	-0.389
E	30	-0.989	-0.989					E	Position:	30	Score:	-0.989		E	Position:	30	Score:	-0.989
S	31	-0.989	-0.989					S	Position:	31	Score:	-0.989		S	Position:	31	Score:	-0.989
L	32	-1.456	-1.456					L	Position:	32	Score:	-1.456		L	Position:	32	Score:	-1.456
K	33	-1.344	-1.344					K	Position:	33	Score:	-1.344		K	Position:	33	Score:	-1.344
Q	34	-2.244	-2.244					Q	Position:	34	Score:	-2.244		Q	Position:	34	Score:	-2.244
R	35	-2.289	-2.289					R	Position:	35	Score:	-2.289		R	Position:	35	Score:	-2.289
G	36	-2.589	-2.589					G	Position:	36	Score:	-2.589		G	Position:	36	Score:	-2.589
E	37	-3.4	-3.4					E	Position:	37	Score:	-3.400 (min)		E	Position:	37	Score:	-3.400 (min)
K	38	-3.011	-3.011					K	Position:	38	Score:	-3.011		K	Position:	38	Score:	-3.011
K	39	-3.011	-3.011					K	Position:	39	Score:	-3.011		K	Position:	39	Score:	-3.011
Q	40	-2.944	-2.944					Q	Position:	40	Score:	-2.944		Q	Position:	40	Score:	-2.944
D	41	-2.478	-2.478					D	Position:	41	Score:	-2.478		D	Position:	41	Score:	-2.478
G	42	-1.589	-1.589					G	Position:	42	Score:	-1.589		G	Position:	42	Score:	-1.589
E	43	-1.656	-1.656					E	Position:	43	Score:	-1.656		E	Position:	43	Score:	-1.656
K	44	-1.4	-1.4					K	Position:	44	Score:	-1.4		K	Position:	44	Score:	-1.4
L	45	-0.811	-0.811					L	Position:	45	Score:	-0.811		L	Position:	45	Score:	-0.811
I	46	-0.811	-0.811					I	Position:	46	Score:	-0.811		I	Position:	46	Score:	-0.811
R	47	-0.856	-0.856					R	Position:	47	Score:	-0.856		R	Position:	47	Score:	-0.856
P	48	0	0					P	Position:	48	Score:	0		P	Position:	48	Score:	0
A	49	0.289	0.289					A	Position:	49	Score:	0.289		A	Position:	49	Score:	0.289
E	50	-0.633	-0.633					E	Position:	50	Score:	-0.633		E	Position:	50	Score:	-0.633
S	51	-0.711	-0.711					S	Position:	51	Score:	-0.711		S	Position:	51	Score:	-0.711
V	52	-0.6	-0.6					V	Position:	52	Score:	-0.6		V	Position:	52	Score:	-0.6
Y	53	-0.111	-0.111					Y	Position:	53	Score:	-0.111		Y	Position:	53	Score:	-0.111
R	54	0.189	0.189					R	Position:	54	Score:	0.189		R	Position:	54	Score:	0.189
L	55	0.189	0.189					L	Position:	55	Score:	0.189		L	Position:	55	Score:	0.189
D	56	-0.111	-0.111					D	Position:	56	Score:	-0.111		D	Position:	56	Score:	-0.111
F	57	-0.967	-0.967					F	Position:	57	Score:	-0.967		F	Position:	57	Score:	-0.967
I	58	-1.256	-1.256					I	Position:	58	Score:	-1.256		I	Position:	58	Score:	-1.256
Q	59	-0.333	-0.333					Q	Position:	59	Score:	-0.333		Q	Position:	59	Score:	-0.333
Q	60	-1.144	-1.144					Q	Position:	60	Score:	-1.144		Q	Position:	60	Score:	-1.144
Q	61	-0.444	-0.444					Q	Position:	61	Score:	-0.444		Q	Position:	61	Score:	-0.444
K	62	-1.144	-1.144					K	Position:	62	Score:	-1.144		K	Position:	62	Score:	-1.144
L	63	-2	-2					L	Position:	63	Score:	-2		L	Position:	63	Score:	-2
Q	64	-1.711	-1.711					Q	Position:	64	Score:	-1.711		Q	Position:	64	Score:	-1.711
F	65	-1.711	-1.711					F	Position:	65	Score:	-1.711		F	Position:	65	Score:	-1.711
D	66	-0.856	-0.856					D	Position:	66	Score:	-0.856		D	Position:	66	Score:	-0.856
H	67	0.044	0.044					H	Position:	67	Score:	0.044		H	Position:	67	Score:	0.044
W	68	0.044	0.044					W	Position:	68	Score:	0.044		W	Position:	68	Score:	0.044
N	69	0.044	0.044					N	Position:	69	Score:	0.044		N	Position:	69	Score:	0.044
V	70	-0.7	-0.7					V	Position:	70	Score:	-0.7		V	Position:	70	Score:	-0.7
V	71	-0.489	-0.489					V	Position:	71	Score:	-0.489		V	Position:	71	Score:	-0.489
L	72	-0.178	-0.178					L	Position:	72	Score:	-0.178		L	Position:	72	Score:	-0.178
D	73	-0.511	-0.511					D	Position:	73	Score:	-0.511		D	Position:	73	Score:	-0.511
K	74	0.344	0.344					K	Position:	74	Score:	0.344		K	Position:	74	Score:	0.344
P	75	-0.2	-0.2					P	Position:	75	Score:	-0.2		P	Position:	75	Score:	-0.2
G	76	-0.167	-0.167					G	Position:	76	Score:	-0.167		G	Position:	76	Score:	-0.167
K	77	-0.667	-0.667					K	Position:	77	Score:	-0.667		K	Position:	77	Score:	-0.667
V	78	-0.322	-0.322					V	Position:	78	Score:	-0.322		V	Position:	78	Score:	-0.322
T	79	0.033	0.033					T	Position:	79	Score:	0.033		T	Position:	79	Score:	0.033
I	80	0.122	0.122					I	Position:	80	Score:	0.122		I	Position:	80	Score:	0.122
T	81	-0.222	-0.222					T	Position:	81	Score:	-0.222		T	Position:	81	Score:	-0.222
G	82	-0.178	-0.178					G	Position:	82	Score:	-0.178		G	Position:	82	Score:	-0.178
T	83	-0.744	-0.744					T	Position:	83	Score:	-0.744		T	Position:	83	Score:	-0.744
S	84	-0.744	-0.744					S	Position:	84	Score:	-0.744		S	Position:	84	Score:	-0.744
Q	85	-1.422	-1.422					Q	Position:	85	Score:	-1.422		Q	Position:	85	Score:	-1.422
N	86	-1.733	-1.733					N	Position:	86	Score:	-1.733		N	Position:	86	Score:	-1.733
W	87	-1.267	-1.489					W	Position:	87	Score:	-1.267		W	Position:	87	Score:	-1.489
T	88	-1.267	-1.211					T	Position:	88	Score:	-1.267		T	Position:	88	Score:	-1.211
P	89	-1.567	-1.511					P	Position:	89	Score:	-1.567		P	Position:	89	Score:	-1.511
D	90	-0.756	-0.922					D	Position:	90	Score:	-0.756		D	Position:	90	Score:	-0.922
L	91	-0.156	-0.322	Leucin-rich region				L	Position:	91	Score:	-0.156		A	Position:	91	Score:	-0.322
T	92	-0.133	-0.3					T	Position:	92	Score:	-0.133		A	Position:	92	Score:	-0.3
N	93	-0.556	-0.722					N	Position:	93	Score:	-0.556		N	Position:	93	Score:	-0.722
L	94	-0.767	-0.933					L	Position:	94	Score:	-0.767		A	Position:	94	Score:	-0.933
M	95	0.044	-0.344					M	Position:	95	Score:	0.044		M	Position:	95	Score:	-0.344
T	96	0.044	-0.344					T	Position:	96	Score:	0.044		T	Position:	96	Score:	-0.344
R	97	-0.267	-0.933					R	Position:	97	Score:	-0.267		R	Position:	97	Score:	-0.933
Q	98	-0.056	-0.722					Q	Position:	98	Score:	-0.056		Q	Position:	98	Score:	-0.722
L	99	-0.278	-0.722					L	Position:	99	Score:	-0.278		A	Position:	99	Score:	-0.722
L	100	-0.289	-0.733					L	Position:	100	Score:	-0.289		A	Position:	100	Score:	-0.733
D	101	0.289	-0.156					D	Position:	101	Score:	0.289		D	Position:	101	Score:	-0.156
P	102	1.1	0.656					P	Position:	102	Score:	1.1		P	Position:	102	Score:	0.656
A	103	1.389	0.944					A	Position:	103	Score:	1.389		A	Position:	103	Score:	0.944
A	104	0.467	0.244					A	Position:	104	Score:	0.467		A	Position:	104	Score:	0.244
I	105	-0.389	-0.389					I	Position:	105	Score:	-0.389		I	Position:	105	Score:	-0.389
F	106	-0.389	-0.389					F	Position:	106	Score:	-0.389		F	Position:	106	Score:	-0.389
W	107	-0.6	-0.6					W	Position:	107	Score:	-0.6		W	Position:	107	Score:	-0.6
R	108	-0.889	-0.889					R	Position:	108	Score:	-0.889		R	Position:	108	Score:	-0.889
K	109	-1.478	-1.478					K	Position:	109	Score:	-1.478		K	Position:	109	Score:	-1.478
E	110	-1.778	-1.778					E	Position:	110	Score:	-1.778		E	Position:	110	Score:	-1.778
D	111	-1.878	-1.878					D	Position:	111	Score:	-1.878		D	Position:	111	Score:	-1.878
S	112	-2.167	-2.167					S	Position:	112	Score:	-2.167		S	Position:	112	Score:	-2.167
D	113	-1.767	-1.767					D	Position:	113	Score:	-1.767		D	Position:	113	Score:	-1.767
A	114	-1.722	-1.722					A	Position:	114	Score:	-1.722		A	Position:	114	Score:	-1.722
M	115	-1.722	-1.722					M	Position:	115	Score:	-1.722		M	Position:	115	Score:	-1.722
D	116	-1.133	-1.133					D	Position:	116	Score:	-1.133		D	Position:	116	Score:	-1.133
W	117	-1.433	-1.433					W	Position:	117	Score:	-1.433		W	Position:	117	Score:	-1.433
N	118	-0.844	-0.844					N	Position:	118	Score:	-0.844		N	Position:	118	Score:	-0.844
E	119	-0.622	-0.622					E	Position:	119	Score:	-0.622		E	Position:	119	Score:	-0.622
A	120	-1.222	-1.222					A	Position:	120	Score:	-1.222		A	Position:	120	Score:	-1.222
D	121	-0.522	-0.522					D	Position:	121	Score:	-0.522		D	Position:	121	Score:	-0.522
A	122	-0.467	-0.467					A	Position:	122	Score:	-0.467		A	Position:	122	Score:	-0.467
L	123	-0.467	-0.467					L	Position:	123	Score:	-0.467		L	Position:	123	Score:	-0.467
E	124	-0.578	-0.578	cAMP-binding site				E	Position:	124	Score:	-0.578		E	Position:	124	Score:	-0.578
F	125	-0.356	-0.356					F	Position:	125	Score:	-0.356		F	Position:	125	Score:	-0.356
G	126	-0.056	-0.056					G	Position:	126	Score:	-0.056		G	Position:	126	Score:	-0.056
E	127	-0.644	-0.644					E	Position:	127	Score:	-0.644		E	Position:	127	Score:	-0.644
R	128	-0.644	-0.644					R	Position:	128	Score:	-0.644		R	Position:	128	Score:	-0.644
L	129	-0.056	-0.056					L	Position:	129	Score:	-0.056		L	Position:	129	Score:	-0.056
S	130	-0.8	-0.8					S	Position:	130	Score:	-0.8		S	Position:	130	Score:	-0.8
D	131	-0.256	-0.256					D	Position:	131	Score:	-0.256		D	Position:	131	Score:	-0.256
L	132	-0.367	-0.367					L	Position:	132	Score:	-0.367		L	Position:	132	Score:	-0.367
A	133	-0.3	-0.3					A	Position:	133	Score:	-0.3		A	Position:	133	Score:	-0.3
K	134	-0.256	-0.256					K	Position:	134	Score:	-0.256		K	Position:	134	Score:	-0.256
I	135	0.044	0.044					I	Position:	135	Score:	0.044		I	Position:	135	Score:	0.044
R	136	0.289	0.289					R	Position:	136	Score:	0.289		R	Position:	136	Score:	0.289
K	137	0.178	0.178					K	Position:	137	Score:	0.178		K	Position:	137	Score:	0.178
V	138	0.4	0.4					V	Position:	138	Score:	0.4		V	Position:	138	Score:	0.4
M	139	1.333	1.333					M	Position:	139	Score:	1.333		M	Position:	139	Score:	1.333
Y	140	0.756	0.756					Y	Position:	140	Score:	0.756		Y	Position:	140	Score:	0.756
F	141	1.567	1.567					F	Position:	141	Score:	1.567		F	Position:	141	Score:	1.567
L	142	1.956	1.956					L	Position:	142	Score:	1.956 (max)		L	Position:	142	Score:	1.956 (max)
I	143	1.1	1.1					I	Position:	143	Score:	1.1		I	Position:	143	Score:	1.1
T	144	0.844	0.844					T	Position:	144	Score:	0.844		T	Position:	144	Score:	0.844
F	145	1.456	1.456					F	Position:	145	Score:	1.456		F	Position:	145	Score:	1.456
G	146	0.756	0.756					G	Position:	146	Score:	0.756		G	Position:	146	Score:	0.756
E	147	0.156	0.156					E	Position:	147	Score:	0.156		E	Position:	147	Score:	0.156
G	148	-0.144	-0.144					G	Position:	148	Score:	-0.144		G	Position:	148	Score:	-0.144
V	149	-0.456	-0.456					V	Position:	149	Score:	-0.456		V	Position:	149	Score:	-0.456
E	150	-0.344	-0.344					E	Position:	150	Score:	-0.344		E	Position:	150	Score:	-0.344
P	151	-0.733	-0.733					P	Position:	151	Score:	-0.733		P	Position:	151	Score:	-0.733
A	152	-0.144	-0.144					A	Position:	152	Score:	-0.144		A	Position:	152	Score:	-0.144
N	153	-0.189	-0.189					N	Position:	153	Score:	-0.189		N	Position:	153	Score:	-0.189
L	154	-0.189	-0.189					L	Position:	154	Score:	-0.189		L	Position:	154	Score:	-0.189
K	155	0.667	0.667					K	Position:	155	Score:	0.667		K	Position:	155	Score:	0.667
A	156	1.156	1.156					A	Position:	156	Score:	1.156		A	Position:	156	Score:	1.156
S	157	0.567	0.567					S	Position:	157	Score:	0.567		S	Position:	157	Score:	0.567
V	158	0.567	0.567					V	Position:	158	Score:	0.567		V	Position:	158	Score:	0.567
V	159	0.567	0.567					V	Position:	159	Score:	0.567		V	Position:	159	Score:	0.567
F								F						F
N								N						N
Q								Q						Q
L								L						L
														MAEDGPQKQQLEMPLVLDQDLTQQMRLRVESLKQRGEKKQDGEKLIRPAESVYRLDFIQQQKLQFDHWNVVLDKPGKVTITGTSQNWTPDAANAMTRQAADPAAIFWRKEDSDAMDWNEADALEFGERLSDLAKIRKVMYFLITFGEGVEPANLKASVVFNQL
