# Supplementary material for: Olfactory marker protein contains a leucine-rich domain in the Ω-loop important for nuclear export
Source: Mol Brain. 2022 Nov 4;15:89. doi: 10.1186/s13041-022-00973-0 (PMC9636679; doi:10.1186/s13041-022-00973-0)
Supplement: Supplementary file 2 — Additional file 2: The raw MSA of OMP in FASTA format downloaded from COBALT. [file 13041_2022_973_MOESM2_ESM.fa]

>ref|XP_006004323.1| PREDICTED: olfactory marker protein [Latimeria chalumnae]
------------------------------------------------------------
------------------------------------------------------------
------------------------------------------------------------
------------------------MAG--D-----SS--ELELAFT-QDVQLTEYMRLRA
QSLQQRNAKPQDGEKLLQPN---------------------EFVYRLDF-LQQ-KLKFLR
WNICLEKPGKIVITATSQHWTPDLTNL-----------MTRQLLEPEGIFWQEENK----
------KEIFNHEADVQEFGERIAELAKIRKAMYFLIAF---KDGTEPANVKCSIVF--K
V-----------------------------------------------------------
---
>gb|RXM93221.1| Olfactory marker protein [Acipenser ruthenus]
------------------------------------------------------------
------------------------------------------------------------
------------------------------------------------------------
----------------------------------MAS--ELELHFC-EDSHLTECMRLRA
QSVQDRNQTRQDGEKLLRPK---------------------EYVYRLEF-TEQ-KLKFQK
WNIQLGVPGKIIITGTSQHWTPDLTNL-----------MTRQLLDPAGIFWKKEGE----
------DQIQCYEADAQEFGERIAELARIRKVMYFLVTF---EDGTDPANINCSITF--K
V-----------------------------------------------------------
---
>ref|XP_015197154.1| PREDICTED: olfactory marker protein [Lepisosteus oculatus]
------------------------------------------------------------
------------------------------------------------------------
------------------------------------------------------------
------------------------MA----------S--QLELTFR-QDAQLTEVMRLRV
KSLQQRNQRPQDGEKLLQPQ---------------------EVVYRLDF-SQQ-NLRFLR
WNVKLSAPGKITITGTSQLWTPDLTNL-----------MTRQLLEPAGIFWQKPGE----
------DKVQCFEADAQEFGERIAELAKIRKVMYFLLTF---EDGMSPADMNCSISF--R
GSP---------------------------------------------------------
---
>ref|XP_031429329.1| olfactory marker protein [Clupea harengus]
------------------------------------------------------------
------------------------------------------------------------
------------------------------------------------------------
-----------------MV-----------------S--ELELAFV-EDLQLTKIMRLRA
QSLQQKSQKRQDGERLLLPY---------------------EGVYRLDF-STQ-DLTFCN
WSVSMKGPGRLSVTGISQLWTPDLTNL-----------MTRQLMEPTGQFWRSAGDP--D
-----ESPLKCLEADIQEFGERIAELAKVRKTMYFLLAF---KEGAQKANISCSVIF--K
PNSG--------------------------------------------------------
---
>gb|AAL87664.1| olfactory marker protein [Danio rerio]
------------------------------------------------------------
------------------------------------------------------------
------------------------------------------------------------
------------------------MS--------------LELTFN-PDVQLTEMMRLRV
QSLQQRGQKRQDGERLLKSN---------------------EHVYSLDF-SEQ-ALHFTR
WNIRISSPGRLNIIATSQLWTPDLTHL-----------MTRQLLEPTGLFWRSADD----
------ENIQCYEADAQEFGERIAELAKVRKVMYFLFAF---EDGLSPESVECSIEF--Q
T--SK-------------------------------------------------------
---
>dbj|BAB91124.1| olfactory marker protein [Danio rerio]
------------------------------------------------------------
------------------------------------------------------------
------------------------------------------------------------
------------------------MS--------------LELTFN-PDVQLTEMMRLRV
QSLQQRGQKRQDGERLLKSN---------------------EHVYSLDF-SEQ-ALHFTC
WNICISSPGRLNIIATSQLWTPDLTHL-----------MTRQLLEPTGLFWRSADD----
------ENIQCYEADAQEFGERIAELAKVRKVMYFLFAF---EDGLSPESVECSIEF--Q
T--SK-------------------------------------------------------
---
>ref|XP_026051995.1| olfactory marker protein [Carassius auratus]
------------------------------------------------------------
------------------------------------------------------------
------------------------------------------------------------
------------------------MS--------------LELTFN-PDTQLTEMMRLRV
QSLQQRGQRRQDGERLLKSN---------------------EYVYRLDF-SEQ-SLDFTR
WNICMSSSGRLNIIATSQLWTPDLTYL-----------MTRQLLEPTGLFWKSADE----
------DPIQCYEADAQEFGERIAELAKVRKVMYFLFAF---EDGLSPENIECSIEF--Q
K-----------------------------------------------------------
---
>gb|AKU48198.1| olfactory marker protein, partial [Astyanax mexicanus]
------------------------------------------------------------
------------------------------------------------------------
------------------------------------------------------------
------------------------------------------------------------
------------------------------------------------------------
---LLQGLGRLSVTGISQLWTPDLTNL-----------MTRQLLEPTGQFWRSAGDP--E
-----DAPLKCLEADIQEFGERIAELAKVRKVMYFLFAF---KDGAEKDNIKCSLMF--K
KN-EAKG-----------------------------------------------------
---
>ref|XP_022521710.1| olfactory marker protein [Astyanax mexicanus]
------------------------------------------------------------
------------------------------------------------------------
------------------------------------------------------------
--------------------------------MGEE----MELEFT-EDLQLTEVMRLRV
QSLQQRGQKRQDGERLLLPH---------------------ESVYRLDF-SEQ-ELTFSH
WNVCLKGLGRLSVTGISQLWTPDLTNL-----------MTRQLLEPTGQFWRSAGDP--E
-----DAPLKCLEADIQEFGERIAELAKVRKVMYFLFAF---KDGAEKDNIKCSLMF--K
KN-EA-------------------------------------------------------
---
>gb|AHH38352.1||gi|576887105 Olfactory marker protein [Ictalurus punctatus]
------------------------------------------------------------
------------------------------------------------------------
------------------------------------------------------------
--------------------------------MGSES--VMELEFT-EDLQLTEVMRLRV
QSLQQRGQKRQDGERLLLPH---------------------EAVYRLDF-TDQ-ELTFSH
WNVTLTGTGRLSVTGISQLWTPDLTNL-----------MTRQLLEPTGQFWRTAGDP--D
-----DVPIKCLEADIQEFGERIAELAKVRKVMYFLFAF---KEGVEKDGVKCSVVF--K
RS--A-------------------------------------------------------
---
>ref|XP_017321863.1| PREDICTED: olfactory marker protein [Ictalurus punctatus]
------------------------------------------------------------
------------------------------------------------------------
------------------------------------------------------------
--------------------------------MGSES--VMELEFT-EDLQLTEVMRLRV
QSLQQRGQKRQDGERLLLPH---------------------EAVYRLDF-TDQ-ELTFSH
WNVTLTGTGRLSVTGISQLWTPDLTNL-----------MTRQLLEPTGQFWRTAGDP--D
-----DVPIKCLEADIQEFGERIAELAKVRKVMYFLFAF---KEGVEKDGVKCSVVF--K
RS--A-------------------------------------------------------
---
>ref|XP_026853293.1| olfactory marker protein [Electrophorus electricus]
------------------------------------------------------------
------------------------------------------------------------
------------------------------------------------------------
-----------------MEGDSQSPPV--D-PASGTS--EMELPFT-EDVQLTEMMRLRV
QSLQQRGQRRQEGERLLLPH---------------------EAVYRLDF-AEQ-ELTFLH
WNVTLGGPGRLSVTGISQLWTPDLTNL-----------MTRQLLEPTGQFWRTAGEA--L
-----DAPIKCLEADIQEFGERIAELAKVRKVMYFLFAF---KEGAEKDSIRCSLMF--K
KNTEPGP-----------------------------------------------------
---
>ref|XP_030236899.1| olfactory marker protein [Gadus morhua]
------------------------------------------------------------
------------------------------------------------------------
------------------------------------------------------------
--------------------MSSSVDSGLDKAPGAEA---ITLSFT-EDSALTELMRQRV
AALQRTGQKRQDGERLLLPH---------------------EAAYRLDF-RVQ-ELAFTR
WHVALTGHGRVTVTGISQLWTPDLTHL-----------MTRQLLEPVGTFWRNAGDPV--
-----DLPLKCLEADMQEFGERIAEMAKVRKVMYFLIAY---KEGATPDKVSCSLEF--T
PE----------------------------------------------------------
---
>ref|XP_012711386.1| olfactory marker protein [Fundulus heteroclitus]
------------------------------------------------------------
------------------------------------------------------------
------------------------------------------------------------
------------------------MSA--E----------LELPFR-LDGQLTEVMRLRV
QSLQQRSQKRQEGERLLRPD---------------------EAVYRLDF-PKQ-SLSFSR
WTVRLAQPGRLTVTATSQLWTPDLTHL-----------MTRQLLEPVGVFWRAAGDAS--
-----EQRAQYYEADAAEFGERIAELAKVRKVMYFLFAF---ADGCSPETVDCSITF---
V--DV-------------------------------------------------------
---
>ref|XP_008424701.1| PREDICTED: olfactory marker protein [Poecilia reticulata]
------------------------------------------------------------
------------------------------------------------------------
------------------------------------------------------------
------------------------MDA--DKSSSEK----LVLEFK-EDTDLTEMMRRRV
SSLQKTGQKRQDGERLLLPH---------------------EAVHRLDF-PVQ-ELNFSR
WYFSLSGHGRVTITGISQHWTPDLTNL-----------MTRQLLEPIGTFWRNAEDPE--
-----DSPLKCLEADMQEFGERIAELAKVRKVMYFLFAY---KDGSTAGNLDCTIEF--I
TEK---------------------------------------------------------
---
>ref|XP_005809367.1| olfactory marker protein [Xiphophorus maculatus]
------------------------------------------------------------
------------------------------------------------------------
------------------------------------------------------------
------------------------MST--K----------TELHFR-LDSQLTEVMRLRV
QSLQQRSQKRQEGERLLRPN---------------------EAVYRLDF-SKQ-SLRFSH
WTVRLAQPGRLTITATSQLWTPDLTNL-----------MTRQLLEPVGVFWRTAAE----
-----DAPAQCYEADAAEFGERIAELAKVRKVMYFLFAF---GEGCSPESVDCSITF--M
V--DT-------------------------------------------------------
---
>ref|XP_004075308.1| olfactory marker protein [Oryzias latipes]
------------------------------------------------------------
------------------------------------------------------------
------------------------------------------------------------
------------------------MD--RAESPSEK----LVLEFK-EDTALTEMMRLRV
SSLQRSGQKRQDGERLLLPH---------------------EAVYRLDF-AVQ-ELGFSR
WYFSLSGHGRVTITGISQHWTPDLTNL-----------MTRQLLEPIGTFWRNAEDPE--
-----ESPLKCLEADMQEFGERIAELAKVRKVMYFLLAF---KDGAEAANLSCSIEF--I
PGK---------------------------------------------------------
---
>ref|XP_011482253.1| olfactory marker protein [Oryzias latipes]
------------------------------------------------------------
------------------------------------------------------------
------------------------------------------------------------
------------------------MSK--T----------TELPFR-LDSQLTEVMRLRV
QSLQQRSQNRQEGERLLRPN---------------------EAVYRLDF-AER-SLRFSH
WTVRLAQPGRLTITATSQLWTPDLTNL-----------MTRQLLEPAGVFWRGRADAA--
-----DTPAHCYEADAAEFGERIAELAKIRKVMYFLFAF---ADGCSPESVDCSITF--M
V--D--------------------------------------------------------
---
>ref|XP_003456430.4| olfactory marker protein [Oreochromis niloticus]
------------------------------------------------------------
------------------------------------------------------------
-------MSQPNYPVGSGEMGQNEKLVHCDGNCWEGRRGRRAYENRVREEKRLRLKTPSE
LHLSQHPSTQAGRLSPYPRNKTSEMDADEAKSPSNT----IVLEFK-EDTALTEMMRLRV
SSLQRSGQKRQDGERLLLPY---------------------EAVYRLDF-AIQ-ELNFSR
WYFSLSGYGRVTITGICQHWTPDLTNL-----------MTRQLLEPIGTFWRNAGDPE--
-----DSQLKCLEADMQEFGERIAELAKVRKVMYFLLAF---KDGAEAANLNCSIEF--T
TEK---------------------------------------------------------
---
>ref|XP_025766660.1| olfactory marker protein [Oreochromis niloticus]
------------------------------------------------------------
------------------------------------------------------------
------------------------------------------------------------
------------------------MSK--E----------VKLPFR-LDVELTEVMRLRV
QSLQQRGQKRQEGERLLQSN---------------------EAVYRLDF-SNQ-SLQFSH
WKVWLAQPGHLTIMGTSQLWTPDLTNL-----------MTRQLLEPAGVFWRAAGDGD--
-----DVPVQCYEADADEFGERIAELAKVRKVMYFLFAF---SEGCSPETVDCSITF--M
V--DK-------------------------------------------------------
---
>ref|XP_005916112.1| PREDICTED: olfactory marker protein [Haplochromis burtoni]
------------------------------------------------------------
------------------------------------------------------------
------------------------------------------------------------
------------------------MSK--E----------VKLPFR-LDVELTEVMRLRV
QSLQQRGQKRQEGERLLQGN---------------------EAVYRLDF-SNQ-SLQFLH
WKVWLAQPGRLTIMGTSQLWTPDLTNL-----------MTRQLLEPAGVFWRAAGDGD--
-----DAPVQCYEADADEFGERIAELAKVRKVMYFLFAF---SEGCSPETVDCSITF--T
V--DK-------------------------------------------------------
---
>ref|XP_028428530.1| olfactory marker protein [Perca flavescens]
------------------------------------------------------------
------------------------------------------------------------
------------------------------------------------------------
------------------------MD--NAKAPGNT----IVLTFK-EDTALTEMMRLRV
SSLQRSGQKRQDGERLLLSH---------------------EAVYRLDF-PTQ-ELNFSR
WYFSLAAYGRVTITGISQHWTPDLTNL-----------MTRQLLEPIGTFWRNANDPE--
-----DSPLKWLEADMQEFGERIAELAKVRKVMYFLFAF---KDAAEAANLSCSVEF--T
AD----------------------------------------------------------
---
>ref|XP_030249785.1| olfactory marker protein [Sparus aurata]
------------------------------------------------------------
------------------------------------------------------------
------------------------------------------------------------
------------------------MDS--TKDPSSA----LVLEFK-EDPALTEMMRLRV
SSLQKSGQKRQEGERLLLPH---------------------EAVYRLDF-PNQ-ELNFSR
WYFSLSGYGRITITGICQLWTPDLTHL-----------MTRQLLEPIGTFWRNAGDPE--
-----DSPLKWLEADMQEFGERIAELAKVRKVMYFLFAF---KEGAEATNLSCSVEF--T
VDK---------------------------------------------------------
---
>ref|XP_018547193.1| PREDICTED: olfactory marker protein [Lates calcarifer]
------------------------------------------------------------
------------------------------------------------------------
------------------------------------------------------------
------------------------MST--E----------LELPFR-PDNQLTEVMRLRV
QSLQQRGQKRQDGERLLRPN---------------------EAVYRLDF-SKQ-SLHFSH
WTVQLAQVGRLTITATSQLWTPDLTNL-----------MTRQLLEPVGTFWKAPNDAR--
-----DAPVQCFEADAHEFGERIAELAKVRKVMYFLFAF---AEGCSPETIDCSITF--S
V--DS-------------------------------------------------------
---
>gb|AAI70182.1| Olfactory marker protein [Xenopus laevis]
------------------------------------------------------------
------------------------------------------------------------
------------------------------------------------------------
------------------------MAP--E-----TS--EMELPFN-EDTQLTKCMRIRV
QTLQQKNGKPQEGEMLLRAN---------------------DYIYRLDF-PKQ-KLRFLW
WKVHLKTPGKVMITGTSQHWTPDLTNL-----------MTRQLLEPSAVFYKKDAK----
------DKVECNEADAQEFGERIAELAKIRKVMYFVFTF---LDGADPSTVEYSIGF--R
G-----------------------------------------------------------
---
>gb|AAI70184.1| Olfactory marker protein [Xenopus laevis]
------------------------------------------------------------
------------------------------------------------------------
------------------------------------------------------------
------------------------MAP--E-----TS--EMELPFN-EDTQLTKCMRIRV
QTLQQKNGKPQEGEMLLRAN---------------------DYIYRLDF-PKQ-KLRFLW
WKVHLKTPGKVMITGTSQHWTPDLTNL-----------MTRQLLEPSAVFYKKDAK----
------DKVECNEADAQEFGERIAELAKIRKVMYFVFTF---LDGADPSTVEYSIGF--R
G-----------------------------------------------------------
---
>gb|AAH61304.1| olfactory marker protein [Xenopus tropicalis]
------------------------------------------------------------
------------------------------------------------------------
------------------------------------------------------------
----------------------------------------MELPFN-DDAQLTKCMRIRV
QSLQQKNAKPQEGEMLLRAN---------------------QFVYRLDF-SKQ-KLKFLW
WKVHLKTPGKVTITGTSQHWTPDLTNL-----------MTRQLLEPSAVFSKKDAK----
------DPVECNEADAQEFGERIAELAKIRKVMYFVFTF---SDGTDPSAIKCSIGL--R
G-----------------------------------------------------------
---
>ref|NP_989065.2| olfactory marker protein [Xenopus tropicalis]
------------------------------------------------------------
------------------------------------------------------------
------------------------------------------------------------
------------------------MAS--E-----TS--EMELPFN-DDAQLTKCMRIRV
QSLQQKNAKPQEGEMLLRAN---------------------QFVYRLDF-SKQ-KLKFLW
WKVHLKTPGKVTITGTSQHWTPDLTNL-----------MTRQLLEPSAVFSKKDAK----
------DPVECNEADAQEFGERIAELAKIRKVMYFVFTF---SDGTDPSAIKCSIGL--R
G-----------------------------------------------------------
---
>ref|XP_007061474.1| olfactory marker protein [Chelonia mydas]
------------------------------------------------------------
------------------------------------------------------------
------------------------------------------------------------
------------------------MAG--R-----AS--ELEFPFV-QDVQLTRCMRLRA
QSLQQRNERPQDGEKLLRPN---------------------EYIYRVDFVRQH-NLYFLR
WKIQMEKAGKVTVMGTSQHWTPDLTNL-----------MNRQLLEPVGIFWKQPGT----
------KEVECNEADAQEFGERLMELAKIRKVMYFLLSF---TDGLDPAHLKCSVVF--K
V-----------------------------------------------------------
---
>ref|XP_023964713.1| olfactory marker protein [Chrysemys picta bellii]
------------------------------------------------------------
------------------------------------------------------------
------------------------------------------------------------
------------------------MAG--D-----AS--ELELPFV-QDVQLTKCMRLRA
QSLQQRNERPQDGEKLLRPN---------------------EYIYRVDFVRQH-NLHFLR
WKIQMEKAGKLMVTGTSQHWTPDLTNL-----------MNRQLLEPVGIFWKKPGT----
------KEMECNEADAQEFGERLMELAKIRKVMYFLLSF---TDGLDPAHLKCSVVF--K
A-----------------------------------------------------------
---
>ref|XP_019334937.1| PREDICTED: olfactory marker protein [Alligator mississippiensis]
------------------------------------------------------------
------------------------------------------------------------
------------------------------------------------------------
------------------------MAA--D-----AS--ELELPFV-LDEQLTKCMRLRV
QSLQQRNERPQDGEKLLRLH---------------------EYVYRVDFVRQH-NLRFLR
WRVRLGKPGKVTVAGISQHWTPDLTNL-----------MTRQLLEPAGIFWKKPGG----
------KEVEYNEADAQEFGERLNELAKIRKVMYFLLAF---ADGLEPAHLKCSIIF--K
G-----------------------------------------------------------
---
>ref|XP_019385997.1| PREDICTED: olfactory marker protein [Crocodylus porosus]
------------------------------------------------------------
------------------------------------------------------------
------------------------------------------------------------
------------------------MAA--G-----AA--ELELPFA-LDEQLTKCMRLRV
QSLQQRSERPQDGEKLLRPN---------------------EYVYRVDFVRQH-NLRFLR
WRVRLGKPGKVTVTGISQHWTPDLTNL-----------MTRQLLEPAGIFWKKPEV----
------KEVEYNEADAQEFGERLNELARIRKVMYFLLAF---ADGLEPAHLKCSIVF--K
G-----------------------------------------------------------
---
>ref|XP_026545801.1| olfactory marker protein [Notechis scutatus]
------------------------------------------------------------
------------------------------------------------------------
------------------------------------------------------------
------------------------MSD--E-----AA--ELEMPLV-QDAKLTEVMRIRV
KSLEQRKEKPQDGEKLLRPN---------------------EFVFRLDF-SRQHGLRFLS
WKVTLDQPGKATIIGTSQHWTPDLTNL-----------MRRQLLDPVGTFWKKPDM----
-----PDVVDCNEADALEFGERLVELARIRKVMYFLVAF---TDGLEPAHLKCSVVF--K
I-----------------------------------------------------------
---
>gb|ETE56767.1| Olfactory marker protein, partial [Ophiophagus hannah]
------------------------------------------------------------
------------------------------------------------------------
------------------------------------------------------------
------------------------MSS--E-----AA--ELEMPLV-QDAELTKLMRIRV
KTLEQKKEKPQDGEKVLRPN---------------------EFVYRLDF-SRQHGLRFLS
WKVALDQPGKATIIGTSQHWTPDLTNL-----------MRRQLLDPVGTFWKKLDA----
-----PDVVDCNEADALEFGERLVELAKIRKVMYFLVAF---TDGLEPAHLKCSVMF--Q
I-----------------------------------------------------------
---
>ref|XP_026577102.1| olfactory marker protein [Pseudonaja textilis]
------------------------------------------------------------
------------------------------------------------------------
------------------------------------------------------------
------------------------MSD--E-----AA--ELEMPLV-QDAELTKVMRIRV
KTLEQRKEKPQDGEKLLRPN---------------------EFVFRLDF-SRQHGLRFLS
WKVALDQPGKATIIGTSQHWTPDLTNL-----------MRRQLLDPVGTFWKKPDT----
-----PDVVDCNEADALEFGERLVELAKIRKVMYFLVAF---TDGLEPAHLKCSVVF--K
I-----------------------------------------------------------
---
>ref|XP_025953744.1| olfactory marker protein [Dromaius novaehollandiae]
------------------------------------------------------------
------------------------------------------------------------
------------------------------------------------------------
------------------------MAA--K-----AG--ELKVPFI-RDDHLTRCMRLRV
QSLHQKKEKPQDGEKLLRPN---------------------EHIYRVDFIQQH-NLRFLR
WEIQLEKSGKVTVTGTSQHWTPDLTHL-----------MNRQLLEPAGIFWKKPGA----
------KEVECNEADAQEFGERLVELAKIRKVMYFLLTF---TDGLEPAQLKGSVVF--K
A-----------------------------------------------------------
---
>ref|XP_012959265.2| olfactory marker protein [Anas platyrhynchos]
------------------------------------------------------------
------------------------------------------------------------
----------------------------MGGHPEEAPEGILRHQPGLPSTAGTVEKGHQI
FFPPCVSYLGAKRCRGRSRGATEEMAE--E-----AG--ELKVPFV-HDDQLTRCMRLRV
QSLQQKKGRPQDGEKLLQPN---------------------EHVYRVDFLRQH-NLRFLR
WDIQLEKCGKVTVTGTSQHWTPDLTHL-----------MNRQLLEPVGIFWKKPGA----
------EEVECNEADAQEFGERLVELARIRKVMYFLLAF---TDGLEPAQLKGSIVF--K
A-----------------------------------------------------------
---
>ref|XP_009999362.1| PREDICTED: olfactory marker protein [Chaetura pelagica]
------------------------------------------------------------
------------------------------------------------------------
------------------------------------------------------------
------------------------MAG--E-----AG--MLELPLT-RDDQLTRCMRLRF
QSLQEKNTRPQDGEKLLHPN---------------------EHVYRVDFTRQR-DLRFLR
WNIHLERPGKVTVTGTSQHWTPDLTNL-----------MNRQLLEPAGIFWKQPGA----
------KEVGCNEADAQEFGERVAESAQIRKVMYFLLAF---ADGLEPAHLRASVVF--K
A-----------------------------------------------------------
---
>gb|PKK23952.1| olfactory marker protein [Columba livia]
------------------------------------------------------------
------------------------------------------------------------
------------------------------------------------------------
------------------------MAA--E-----AE--MLELPFI-HDDQLTRCMRLRF
QSLQQKNVRPQDGEKLLRPN---------------------EHIYRVDFIQQH-NLRFLR
WDIQLERPGKVTVTGTSQHWTPDLTHL-----------MNRQLLEPVGIFWKKPGA----
------KEVECNEADAQEFGERIAELARIRKVMYFLFAF---TDGLEPAQLKCSVVF--K
A-----------------------------------------------------------
---
>ref|XP_027633703.1| olfactory marker protein [Falco peregrinus]
------------------------------------------------------------
------------------------------------------------------------
------------------------------------------------------------
------------------------MAA--E-----AG--MLKLPFI-HDDQLTRCMRLRF
QSLQQKNMRPQDGEKLLHSN---------------------EHVYRVDFIRQH-NLRFLR
WDIQLERPGKVMVTGTSQHWTPDLTHL-----------MNRQLLEPVGIFWKKPGA----
------KEVEYNEADAQEFGERIAELAQIRKVMYFLLTF---TDGLEPAQLKGSIIF--K
A-----------------------------------------------------------
---
>ref|XP_009918734.1| PREDICTED: olfactory marker protein [Haliaeetus albicilla]
------------------------------------------------------------
------------------------------------------------------------
------------------------------------------------------------
---------------------------------------MLELPFV-HEDQLTRCMRLRF
QSLQQKNMKPQDGEKLLHPN---------------------EHVYRVDFIRQH-NLRFLC
WDIQLERPGKVTVTGTSQHWTPDLTHL-----------MNRQLLEPVGIFWKKPGA----
------KEVECNEADAQEFGERIAELAQIRKVMYFLLAF---TDGLEPAQLKGSIVF--K
A-----------------------------------------------------------
---
>ref|XP_021238938.1| olfactory marker protein [Numida meleagris]
------------------------------------------------------------
------------------------------------------------------------
------------------------------------------------------------
------------------------MAA--E-----AG--ELKLPFV-HDDQLTQCMRLRA
QSLQQKNARPQDGEKLLHPN---------------------EHVYRVDFIRQH-NLRFLR
WDIQLERSGKVTVTGTSQHWTPDLTHL-----------MNRQLLEPVGIFWKKPGA----
------KEVECNEADAQEFGERLVELAKIRKVMYFLFAF---TDGLEPAQLKGSIVF--K
A-----------------------------------------------------------
---
>ref|XP_004938999.1| olfactory marker protein [Gallus gallus]
------------------------------------------------------------
------------------------------------------------------------
------------------------------------------------------------
------------------------MAA--E-----AG--ELKLPFI-HDDQLTRCMRLRA
QSLQQKNARPQDGEKLLHPN---------------------EHIYRVDFIRQH-NLRFLR
WDIQLERSGKVTVTGTSQHWTPDLTHL-----------MNRQLLEPVGIFWKKPGA----
------KEVEYNEADAQEFGERLVELAKIRKVMYFLLAF---TDGLEPAQLKGSIIF--K
A-----------------------------------------------------------
---
>ref|XP_031456945.1| olfactory marker protein [Phasianus colchicus]
------------------------------------------------------------
------------------------------------------------------------
------------------------------------------------------------
------------------------MAA--E-----AG--ELKLPFI-HDDQLTRCMRLRA
QSLQQKNARPQDGEKLLHPN---------------------EHVYRVDFIRQH-NLCFLR
WDVQLERSGKVMVTGTSQHWTPDLTHL-----------MNRQLLEPVGIFWKKPGA----
------KEVECNEADAQEFGERLVELAKIRKVMYFLLAF---TDGLEPAQLKGSIVF--K
A-----------------------------------------------------------
---
>ref|XP_010704446.1| olfactory marker protein [Meleagris gallopavo]
------------------------------------------------------------
------------------------------------------------------------
------------------------------------------------------------
------------------------MAA--E-----AG--ELKLPFI-HDDQLTRCMRLRA
QSLQQKNARPQDGEKLLHPN---------------------EHVYRVDFIRQH-NLHFLR
WDIQLERSGKVMVTGTSQHWTPDLTHL-----------MNRQLLEPVGIFWKKPGA----
------KEVECNEADAQEFGERLVELAKIRKVMYFLLAF---TDGLEPAQLKGSIVF--K
A-----------------------------------------------------------
---
>ref|XP_009100946.1| olfactory marker protein [Serinus canaria]
------------------------------------------------------------
------------------------------------------------------------
------------------------------------------------------------
------------------------MAA--G-----AG--MLELPFT-CDEQLTRRMRLRF
QSLQQRNMRPQDGEKLLRPN---------------------EHIYRVDFIQQH-QLRFLR
WNVRLERPGKVTLTGTSQHWTPDLTHL-----------MNRQLLEPVGIFWKKPGA----
------EEVECNEADAQEFGERIAELAQIRKVMYFLLTF---TGGLEPAQLKGSIVF--K
A-----------------------------------------------------------
---
>ref|XP_015501309.1| olfactory marker protein [Parus major]
------------------------------------------------------------
------------------------------------------------------------
------------------------------------------------------------
------------------------MAA--E-----AG--MLELPFT-CDEQLTQRMRLRF
QSLQQNKAKPQDGEKLLRPN---------------------EHIYRVDFIQQH-KLRFLR
WDVQLERPGKVMVTGTSQHWTPDLTHL-----------MNRQLLEPVGIFWKRLGA----
------EEVECNGADAQEFGERIAELAQIRKVMYFLLTF---TGGLEPAQLKGSIVF--K
A-----------------------------------------------------------
---
>ref|XP_014742858.1| PREDICTED: olfactory marker protein [Sturnus vulgaris]
------------------------------------------------------------
------------------------------------------------------------
------------------------------------------------------------
------------------------MAA--E-----AG--MLELPFA-CDEQLTRRMRLRF
QSLQQKNGRPQDGEKLLRPN---------------------EHIYRVDFIQQH-KLCFLR
WDVQLDRPGKVTVTGTSQHWTPDLTHL-----------MQRQLLEPVGIFWKKLGA----
------KEVECNEADAQEFGERIAELAQIRKVMYFLLTF---TGGLEPAQLKASIVF--K
V-----------------------------------------------------------
---
>ref|XP_009507760.1| PREDICTED: olfactory marker protein [Phalacrocorax carbo]
------------------------------------------------------------
------------------------------------------------------------
------------------------------------------------------------
------------------------MAA--E-----AG--VLEMPFV-QDDQLTRRMRLRF
QSLQQKNMRPQDGEKLLHPN---------------------EHIYRVDFTQQH-NLRFLR
WDIQLERPGKVTVTGTSQHWTPDLTHL-----------MNRQLLEPVGIFWKKPGA----
------KEVECNEADAQEFGERIAELAQIRKVMYFLLAF---TDGLEPAQLKGSVIF--K
A-----------------------------------------------------------
---
>ref|XP_009320206.1| PREDICTED: olfactory marker protein [Pygoscelis adeliae]
------------------------------------------------------------
------------------------------------------------------------
------------------------------------------------------------
------------------------MAA--E-----AG--MLELPFV-RDDQLTRCMRLRF
QSLQQKNARPQDGEKLLRPN---------------------EHIYRVDFIRQH-NLCFLR
WDIQLERPGKVTVTGTSQHWTPDLTHL-----------MNRQLLEPVGIFWKKPGA----
------KEVECNEADAQEFGERIAELAQIRKVMYFLLAF---TDGLEPAQLKGSIVF--K
A-----------------------------------------------------------
---
>ref|XP_008493418.2| olfactory marker protein [Calypte anna]
------------------------------------------------------------
------------------------------------------------------------
------------------------------------------------------------
------------------------MAA--E-----AG--MLELPFI-WDEQLTRCMRLRF
QSLQQKNTKPQDGEKLLQPN---------------------EHVYRVDFIQQH-NLSFLR
WNIQLERAGKVMVTGTSQHWTPDLTHL-----------MNRQLLDPVGIFWKKPGA----
------KEVECNEADAQEFGERIAELAQIRKVMYFLFTF---TDGLEPAQLKGSIIF--K
A-----------------------------------------------------------
---
>ref|XP_028904267.1| olfactory marker protein [Ornithorhynchus anatinus]
------------------------------------------------------------
------------------------------------------------------------
------------------------------------------------------------
------------------------MAD--Q----APA--QLELVLT-PDPDLTTIMHLRA
EGLRQRNEKRQDGERLLRPA---------------------ESIYRLDF-SRQRGLQFAR
WHVRLGRPGQVTITGTSQNWTPDLTHL-----------MTRQLLEPAAIFWRREGS----
------DQLEWNEADAQEFGERLSELARVRRVMYFLITF---ADGMEPAQLNASVLF--D
LL----------------------------------------------------------
---
>ref|XP_031817204.1| olfactory marker protein [Sarcophilus harrisii]
------------------------------------------------------------
------------------------------------------------------------
------------------------------------------------------------
------------------------MAA--E-EADKP---QLEMPLV-LDENLTKQMRIRV
DTLKKNNEKRQDGEKLLRPA---------------------EYVYRLDFIQQQ-KLQFER
WNIMLDKAGKVTITGTSQHWTPDLTNL-----------MTRQLLDPAAIFWRKEDS----
------DAMDWNEADAQEFGERLSELAKIRKVMYFLITF---GEGLEPANLKSSVIF--N
QL----------------------------------------------------------
---
>ref|XP_004458104.1| olfactory marker protein [Dasypus novemcinctus]
------------------------------------------------------------
------------------------------------------------------------
------------------------------------------------------------
------------------------MAQ--D-GPQQP---QLEMPLV-LDQDLTKQMRLRV
ESLKQRGEKRQDGEKLLRPA---------------------ESVYRLDFVQQQ-KLQFAR
WDVVLDKPGKVTITGTSQNWTPDLTNL-----------MTRQLLDPAAIFWRKEDS----
------EAMDWNEADALEFGERLSDLAKVRKVMYFLITF---GEGVEPANLKAAVVF--N
QL----------------------------------------------------------
---
>ref|XP_016046616.1| PREDICTED: olfactory marker protein [Erinaceus europaeus]
------------------------------------------------------------
------------------------------------------------------------
------------------------------------------------------------
------------------------MAE--D-GPQKP---QLTMPLV-LDEDLTKQMRLRV
ESLKQRGEKRQDGEKLLRPA---------------------EFVYRLDFVQQQ-RLQFER
WDVMLDKPGKVTITGTSQNWTPDLTNL-----------MTRQLLDPAAIFWRKEDS----
------DAVDWNEADAQEFGERLSELAKIRKVMFFLLTF---GEGMEPANVKAAVVF--N
QL----------------------------------------------------------
---
>ref|XP_004708902.1| olfactory marker protein [Echinops telfairi]
------------------------------------------------------------
------------------------------------------------------------
------------------------------------------------------------
------------------------MAE--D-GPQKA---QLEMPLV-LDQDLTKQMRLRV
ESLKQRGEKRQDGEKLLRPA---------------------ESVYRLDFIQQQ-KLQFER
WDVVLDKAGKVTITGTSQNWTPDLTNL-----------MTRQLLDPAAIFWRKEDS----
------DAMDWNEADALEFGERLSELAKIRKVMYFLITF---GEGVEPANLKAAVIF--N
QL----------------------------------------------------------
---
>ref|XP_024898539.1| olfactory marker protein [Pteropus alecto]
------------------------------------------------------------
------------------------------------------------------------
------------------------------------------------------------
------------------------MAE--D-GPKQP---QLIMPLV-LDKDLTKQMRLRV
ESLKQRGEKRQDGEKLLRPA---------------------ESVYRLDFIQQQ-KLQFER
WDVVLDKPGKVTITGTSQNWTPDLTNL-----------MTRQLLDPAAIFWLKEDS----
------DAMDWNEADALEFGERLSELAKIRKVMYFLITF---GEGVEPANLKASVVF--N
QL----------------------------------------------------------
---
>ref|XP_016017101.1| PREDICTED: olfactory marker protein [Rousettus aegyptiacus]
-----------------------MEVVVRVVATAIDISGLVPEEPVT-------------
-----------------LLPACSASISASAKSGEEAFGDFHPHTHPTLRTGWGWKGPVAK
R------CQGRRGPSSVASCLGCEAPAHSAPRRP--------------------------
----------------QRQQQRLAMAE--D-GPKQP---QLTMPLV-LDEDLTKQMRLRV
ESLKQRGEKRQDGEKLLRPA---------------------ESVYRLDFVQQQ-RLQFER
WDVVLDKPGKVTITGTSQNWTPDLTNL-----------MTRQLLDPAAIFWRKEDS----
------DAMDWNEADALEFGERLSELAKIRKVMYFLITF---GEGVEPANLKASVVF--N
QL----------------------------------------------------------
---
>ref|XP_024428531.1| olfactory marker protein [Desmodus rotundus]
------------------------------------------------------------
------------------------------------------------------------
------------------------------------------------------------
------------------------MAE--D-GPKQP---QLSMPLV-LDQDLTKQMRLRV
ETLKQRGEKRQDGEKLLRPA---------------------ESVYRLDFTQQQ-KLQFDR
WDVVLDKPGKVTITGTSQNWTPDLTNL-----------MTRQLLDPAAIFWRKEDS----
------DAMDWNEADALEFGERLSDLAKIRKVMYFLIAF---SEDMEPANLKASVVF--N
QL----------------------------------------------------------
---
>gb|JAB01808.1||gnl|TSA:GAMT|BLADDER_53513_1|gi|532199099 olfactory marker protein [Callithrix jacchus]
------------------------------------------------------------
------------------------------------------------------------
------------------------------------------------------------
------------------------MAE--D-GPQQL---QLEMPLV-LDQDLTRQMRLRM
ESLKQRGEKRQDGEKLLRPA---------------------ESVYRLDFTQQQ-RLQFER
WNVVLDKPGKVTITGTSQNWTPDLTNL-----------MTRQLLDPAAIFWRKEDS----
------DAMDWNEADALEFGERLSDLAKIRKVMYFLITF---GEGVEPANLKASVVF--N
QL----------------------------------------------------------
---
>gb|JAB15425.1||gnl|TSA:GAMS|HIPPO_27971_1|gi|532276928 olfactory marker protein [Callithrix jacchus]
------------------------------------------------------------
------------------------------------------------------------
------------------------------------------------------------
------------------------MAE--D-GPQQL---QLEMPLV-LDQDLTRQMRLRM
ESLKQRGEKRQDGEKLLRPA---------------------ESVYRLDFTQQQ-RLQFER
WNVVLDKPGKVTITGTSQNWTPDLTNL-----------MTRQLLDPAAIFWRKEDS----
------DAMDWNEADALEFGERLSDLAKIRKVMYFLITF---GEGVEPANLKASVVF--N
QL----------------------------------------------------------
---
>ref|XP_032115046.1| olfactory marker protein [Sapajus apella]
------------------------------------------------------------
------------------------------------------------------------
------------------------------------------------------------
------------------------MAE--D-GPQQL---QLEMPLV-LDQDLTRQMRLRV
ESLKQRGEKRPDGEKLLLPA---------------------ESVYHLDFTQQQ-RLQFER
WNVVLDKPGKVTITGTSQNWTPDLTNL-----------MTRQLLDPAAIFWRKEDS----
------DAMDWNEADALEFGERLSDLAKIRKVMYFLVTF---GEGVEPANLKASVVF--N
QL----------------------------------------------------------
---
>ref|XP_011900147.1| PREDICTED: olfactory marker protein [Cercocebus atys]
------------------------------------------------------------
------------------------------------------------------------
------------------------------------------------------------
------------------------MAE--D-RPQQP---QLDMPLV-LDHDLTRQMRLRV
ESLKQRGEKRQDGEKLLRPV---------------------ESMYRLDFTQQQ-RLQFER
WHVVLDKPGKVTITGTSQNWTPDLTNL-----------MTRQLLDPTAIFWRKEDS----
------DAMDWNEADALEFGERLSDLAKIRKVMYFLITF---GEGVEPTNLKASVVF--N
QL----------------------------------------------------------
---
>ref|XP_025213564.1| olfactory marker protein [Theropithecus gelada]
------------------------------------------------------------
------------------------------------------------------------
------------------------------------------------------------
------------------------MAE--D-RPQQP---QLDMPLV-LDHDLTRQMRLRV
ESLKQRGEKRQDGEKLLRPV---------------------ESVYRLDFTQQQ-RLQFER
WHVVLDKPGKVTITGTSQNWTPDLTNL-----------MTRQLLDPTAIFWRKEDS----
------DAMDWNEADALEFGERLSDLAKIRKVMYFLITF---GEGMEPTNLKASVVF--N
QL----------------------------------------------------------
---
>ref|XP_011845131.1| PREDICTED: olfactory marker protein [Mandrillus leucophaeus]
------------------------------------------------------------
------------------------------------------------------------
------------------------------------------------------------
------------------------MAE--D-RPQQP---ELNMPLV-LDHDLTRQMRLRV
ESLKQRGEKRQDGEKLLRPV---------------------ESMYRLDFTQQQ-RLQFER
WHVVLDKPGKVTITGTSQNWTPDLTNL-----------MTRQLLDPTAIFWRKEDS----
------DAMDWNEADALEFGERLSDLAKIRKVMYFLITF---GEGVEPTNLKASVVF--N
QL----------------------------------------------------------
---
>ref|XP_004051907.1| olfactory marker protein [Gorilla gorilla gorilla]
------------------------------------------------------------
------------------------------------------------------------
------------------------------------------------------------
------------------------MAE--D-RPQQP---QLDMPLV-LDQGLTRQMRLRM
ESLKQRGEKRQDGEKLLQPA---------------------ESVYRLNFTQQQ-RLQFER
WNVVLDKPGKVTITGTSQNWTPDLTNL-----------MTRQLLDPTAIFWRKEDS----
------DAMDWNEADALEFGERLSDLAKIRKVMYFLITF---GEGVEPANLKASVVF--N
QL----------------------------------------------------------
---
>ref|XP_003808196.1| olfactory marker protein [Pan paniscus]
------------------------------------------------------------
------------------------------------------------------------
------------------------------------------------------------
------------------------MAE--D-RPQQP---QLDMPLV-LDQGLTRQMRLRV
ESLKQRGEKHQDGEKLLQPA---------------------ESVYRLNFTQQQ-QLQFER
WNVVLDKPGKVTITGTSQNWTPDLTNL-----------MTRQLLDPTAIFWRKEDS----
------DAMDWNEADALEFGERLSDLAKIRKVMYFLITF---GEGVEPANLKASVVF--N
QL----------------------------------------------------------
---
>ref|XP_009422074.2| olfactory marker protein [Pan troglodytes]
------------------------------------------------------------
--------------------------------------MGTPTPDTHPILRTGWGWEEPV
AKGGEEGRAESRWGPPLVASSLHGPRLQPTWILG--------------------------
----------------VGGSSTWAMAE--D-RPQQP---QLDMPLV-LDQGLTRQMRLRV
ESLKQRGEKHQDGEKLLQPA---------------------ESVYRLNFTQQQ-QLQFER
WNVVLDKPGKVTITGTSQNWTPDLTNL-----------MTRQLLDPTAIFWRKEDS----
------DAMDWNEADALEFGERLSDLAKIRKVMYFLITF---GEGVEPANLKASVVF--N
QL----------------------------------------------------------
---
>ref|XP_002822318.1| olfactory marker protein [Pongo abelii]
------------------------------------------------------------
------------------------------------------------------------
------------------------------------------------------------
------------------------MAE--D-RPQQL---QLDMPLV-LDQGLTRQMRLRM
ESLKQRGEKRQDGEKLLRPA---------------------ESVYRLNFTQQQ-RLQFER
WNVVLDKPGKVTITGTSQNWTPDLTNL-----------MTRQLLDPTAIFWRKEDS----
------DAMDWNEADALEFGERLSDLAKIRKVMYFLITF---GEGVEPANLKASVVF--N
QL----------------------------------------------------------
---
>gb|AAA20485.1| olfactory marker protein [Homo sapiens]
------------------------------------------------------------
------------------------------------------------------------
------------------------------------------------------------
------------------------MAE--D-RPQQP---QLDMPLV-LDQGLTRQMRLRV
ESLKQRGEKRQDGEKLLQPA---------------------ESVYRLNFTQQQ-RLQFER
WNVVLDKPGKVTITGTSQNWTPDLTNL-----------MTRQLLDPTAIFWRKEDS----
------DAIDWNEADALEFGERLSDLAKIRKVMYFLVTF---GEGVEPANLKASVVF--N
QL----------------------------------------------------------
---
>sp|P47874.2| RecName: Full=Olfactory marker protein; AltName: Full=Olfactory neuronal-specific protein [Homo sapiens]
------------------------------------------------------------
------------------------------------------------------------
------------------------------------------------------------
------------------------MAE--D-RPQQP---QLDMPLV-LDQGLTRQMRLRV
ESLKQRGEKRQDGEKLLQPA---------------------ESVYRLNFTQQQ-RLQFER
WNVVLDKPGKVTITGTSQNWTPDLTNL-----------MTRQLLDPTAIFWRKEDS----
------DAIDWNEADALEFGERLSDLAKIRKVMYFLVTF---GEGVEPANLKASVVF--N
QL----------------------------------------------------------
---
>ref|NP_006180.1| olfactory marker protein [Homo sapiens]
------------------------------------------------------------
------------------------------------------------------------
------------------------------------------------------------
------------------------MAE--D-RPQQP---QLDMPLV-LDQGLTRQMRLRV
ESLKQRGEKRQDGEKLLQPA---------------------ESVYRLNFTQQQ-RLQFER
WNVVLDKPGKVTITGTSQNWTPDLTNL-----------MTRQLLDPTAIFWRKEDS----
------DAIDWNEADALEFGERLSDLAKIRKVMYFLVTF---GEGVEPANLKASVVF--N
QL----------------------------------------------------------
---
>gb|AAH69365.1| Olfactory marker protein [Homo sapiens]
------------------------------------------------------------
------------------------------------------------------------
------------------------------------------------------------
------------------------MAE--D-RPQQP---QLDMPLV-LDQGLTRQMRLRV
ESLKQRGEKRQDGEKLLQPA---------------------ESVYRLNFTQQQ-RLQFER
WNVVLDKPGKVTITGTSQNWTPDLTNL-----------MTRQLLDPTAIFWRKEDS----
------DAIDWNEADALEFGERLSDLAKIRKVMYFLVTF---GEGVEPANLKASVVF--N
QL----------------------------------------------------------
---
>gb|AAH69115.1| Olfactory marker protein [Homo sapiens]
------------------------------------------------------------
------------------------------------------------------------
------------------------------------------------------------
------------------------MAE--D-RPQQP---QLDMPLV-LDQGLTRQMRLRV
ESLKQRGEKRQDGEKLLQPA---------------------ESVYRLNFTQQQ-RLQFER
WNVVLDKPGKVTITGTSQNWTPDLTNL-----------MTRQLLDPTAIFWRKEDS----
------DAIDWNEADALEFGERLSDLAKIRKVMYFLVTF---GEGVEPANLKASVVF--N
QL----------------------------------------------------------
---
>gb|EAW75017.1||gnl|WGS:AADB|hCP1640019|gi|119595423 olfactory marker protein [Homo sapiens]
------------------------------------------------------------
------------------------------------------------------------
------------------------------------------------------------
------------------------MAE--D-RPQQP---QLDMPLV-LDQGLTRQMRLRV
ESLKQRGEKRQDGEKLLQPA---------------------ESVYRLNFTQQQ-RLQFER
WNVVLDKPGKVTITGTSQNWTPDLTNL-----------MTRQLLDPTAIFWRKEDS----
------DAIDWNEADALEFGERLSDLAKIRKVMYFLVTF---GEGVEPANLKASVVF--N
QL----------------------------------------------------------
---
>ref|XP_005633517.1| olfactory marker protein [Canis lupus familiaris]
------------------------------------------------------------
------------------------------------------------------------
------------------------------------------------------------
------------------------MAE--D-GPKQP---QLSMPLV-LDPDLTKQMRLRV
ESLKQRGEKRQDGEKLLRPA---------------------EAVYRLDFVQQQ-KLQFER
WDVELDKPGKVTITGTSQNWTPDLTNL-----------MTRQLLDPAAIFWRKEDA----
------EAMDWNEADALEFGERLSDLAKIRKVMYFLITF---GEGLEPANLKASVVF--N
QL----------------------------------------------------------
---
>ref|XP_025866218.1| olfactory marker protein [Vulpes vulpes]
------------------------------------------------------------
------------------------------------------------------------
------------------------------------------------------------
------------------------MAE--D-GPKQP---QLSMPLV-LDHDLTKQMRLRV
ESLKQRGEKRQDGEKLLRPA---------------------EAVYRLDFVQQQ-KLQFER
WDVELDKPGKVTITGTSQNWTPDLTNL-----------MTRQLLDPAAIFWRKEDA----
------EAMDWNEADALEFGERLSDLAKIRKVMYFLITF---GEGLEPANLKASVVF--N
QL----------------------------------------------------------
---
>gb|AES03348.1||gi|355708686 olfactory marker protein, partial [Mustela putorius furo]
------------------------------------------------------------
------------------------------------------------------------
------------------------------------------------------------
------------------------------------------------------------
-----------DGEKLLRPA---------------------ESVYRLDFVQQQ-KLQFER
WDVVLDKPGKVTITGTSQNWTPDLTNL-----------MTRQLLDPAAIFWRKEDS----
------EA----------------------------------------------------
------------------------------------------------------------
---
>ref|XP_012919820.1| PREDICTED: olfactory marker protein [Mustela putorius furo]
---------------------------------------------MP-------------
-----------------QFLPLGGGERRRGGPPIPILSTGQGRARLGLGARRGEGPGEGQ
RVGGASLGASGP-GCEAPAHTAHGAPRHTGLPGS--------------------------
----------------VAAAAAPGMAE--D-GPKQP---QLSMPLV-LDQDLTKQMRLRV
ESLKQRGEKRQDGEKLLRPA---------------------ESVYRLDFVQQQ-KLQFER
WDVVLDKPGKVTITGTSQNWTPDLTNL-----------MTRQLLDPAAIFWRKEDS----
------EAMDWNEADALEFGERLSDLAKIRKVMYFLITF---GEGLEPADLKASVVF--N
QL----------------------------------------------------------
---
>ref|XP_023095175.1| olfactory marker protein [Felis catus]
------------------------------------------------------------
------------------------------------------------------------
------------------------------------------------------------
------------------------MAE--D-GPKPP---QLNMPLV-LDHNLTRQMRLRV
ESLKQRGEKRQDGEKLLRPA---------------------ESVYRLDFVQQQ-KLQFER
WDVVLDKPGKVTITGTSQNWTPDLTNL-----------MTRQLLDPAAIFWHKEDA----
------DTMDWNEADALEFGERLSDLAKIRKVMYFLIAF---SEGLEPANLKASVVF--N
QL----------------------------------------------------------
---
>ref|XP_019305449.1| PREDICTED: olfactory marker protein [Panthera pardus]
------------------------------------------------------------
------------------------------------------------------------
------------------------------------------------------------
------------------------MAE--D-GPKPP---QLNMPLV-LDHDLTRQMRLRV
ESLKQRGEKRQDGEKLLRPA---------------------ESVYRLDFIQQQ-KLQFER
WDVVLDKPGKVTITGTSQNWTPDLTNL-----------MTRQLLDPAAIFWHKEDS----
------DTMDWNEADALEFGERLSDLAKIRKVMYFLIAF---SEGLEPANLKASVVF--N
QL----------------------------------------------------------
---
>ref|XP_025783763.1| olfactory marker protein [Puma concolor]
------------------------------------------------------------
------------------------------------------------------------
------------------------------------------------------------
------------------------MAE--D-GPKPL---QLNMPLV-LDHNLTRQMRLRV
ESLKQRGEKRQDGEKLLQPA---------------------ESVYRLDFIQQQ-RLQFER
WDVVLDKPGKVTITGTSQNWTPDLTNL-----------MTRQLLDPAAIFWHKEDS----
------DTMDWNEADALEFGERLSDLAKIRKVMYFLIAF---SEGLEPANLKASVVF--N
QL----------------------------------------------------------
---
>ref|XP_027436727.1| olfactory marker protein [Zalophus californianus]
------------------------------------------------------------
------------------------------------------------------------
------------------------------------------------------------
------------------------MAE--D-GPKQL---QLSMPLV-LDQDLTKQMRLRV
ESLKQRGEKRQDGEKLLWPT---------------------EAVYRLDFVRQQ-KLQFER
WDVVLDKPGKVTITGTSQNWTPDLTNL-----------MTRQLLDPAAIFWCREDS----
------DTMDWNEADALEFGERLSDLAKIRKVMYFLITF---GEGLEPADLKASVVF--N
QL----------------------------------------------------------
---
>ref|XP_012416029.1| PREDICTED: olfactory marker protein [Odobenus rosmarus divergens]
------------------------------------------------------------
------------------------------------------------------------
------------------------------------------------------------
------------------------------------------MPLV-LDQDLTKQMRLRV
ESLKQRGEKRQDGEKLLRPA---------------------EAMYRLDFVRQQ-KLQFER
WDVVLDKPGKVTITGTSQNWTPDLTNL-----------MTRQLLDPAAIFWLREDS----
------DAMDWNEADALEFGERLSDLAKIRKVMYFLITF---GEGLEPADLKASVVF--N
QL----------------------------------------------------------
---
>ref|XP_006730774.1| olfactory marker protein [Leptonychotes weddellii]
------------------------------------------------------------
------------------------------------------------------------
------------------------------------------------------------
------------------------MAE--D-GPKQP---QLSMPLV-LDQDLTRQMRLRV
ESLKLRGGRRQDGEKLLQPA---------------------EAMYRLDFVRQQ-KLQFER
WDVVLDKPGKVTITGTSQNWTPDLTNL-----------MTRQLLDPTAIFWRREDS----
------AAMDWNEADALEFGERLADLAKIRKVMYFLITF---GEGLEPADVKASVVF--N
QL----------------------------------------------------------
---
>ref|XP_032283169.1| olfactory marker protein [Phoca vitulina]
------------------------------------------------------------
------------------------------------------------------------
------------------------------------------------------------
------------------------MAE--D-GPKQP---QLSMPLV-LDQDLTRQMRLRV
ESLKLRGGKRQDGEKLLQPA---------------------EAVYRLDFVRQQ-KLQFER
WDVVLDKPGKVTITGTSQNWTPDLTNL-----------MTRQLLDPTAIFWRREDS----
------DAMDWNEADALEFGERLSDLAKIRKVMYFLITF---GGGLEPADVKASVVF--N
QL----------------------------------------------------------
---
>ref|XP_030691854.1| olfactory marker protein [Globicephala melas]
------------------------------------------------------------
------------------------------------------------------------
------------------------------------------------------------
------------------------MAE--N-EPKPT---QLDTPLV-LGEDLTKQMRLRV
ESLKQRGGKRQDGEKLPPPA---------------------ESVYHIDFIQQQ-RL----
-NVMLDKPGKVTITGTSQIWMPDLTNL-----------MTRQLLDRAAIFWRKEDS----
------EAMDWNEADALEFGERLSELAKIRKVMYFLITF---SEGIEPANLKASVVF--S
QL----------------------------------------------------------
---
>ref|XP_033718103.1| olfactory marker protein [Tursiops truncatus]
------------------------------------------------------------
------------------------------------------------------------
------------------------------------------------------------
------------------------MAE--D-EPKPT---QLDTPLV-LGEDLTKQMRLRV
ESLKQRGGKRQDGEKLPPPA---------------------ESMYRIDFIQQQ-RL----
-DVVLDKPGKVTITGTSQIWMPDLTNL-----------MTRQLLDRAAIFWRKEDS----
------EAMDWNEADALEFGERLSELAKIRKVMYFLITF---SEGVEPANLKASVVF--S
QL----------------------------------------------------------
---
>gb|AQS27910.1| olfactory marker protein, partial [Phocoena phocoena]
------------------------------------------------------------
------------------------------------------------------------
------------------------------------------------------------
------------------------XAE--D-EPKPT---QLDMPLV-LDEDLTKQMRLRA
ESLQQRGGMRQDGEKLLQPA---------------------KSMYRIDFTQQP-RLQFEP
WDVVLDKPGKVTITGTSQIWTPDLTKL-----------MTRQLLDPAAIFWRKEDS----
------EAMDWNEADALEFGERLSELAKIHKVMYFLITS---SEGVEPANLKASVVF--S
QL----------------------------------------------------------
---
>dbj|BAL14438.1| olfactory marker protein [Phocoenoides dalli]
------------------------------------------------------------
------------------------------------------------------------
------------------------------------------------------------
------------------------MAE--D-EPKPT---QLDMPLV-LDEDLTKQMRLRA
ESLQQRGGKRQDGEKLLQPA---------------------KSMYRIDFTQQP-RLQFEP
WDVVLDKPGKVTITGTSQIWTPDLTNL-----------MTRQLLDPAAIFWRKEDS----
------EAMDWNEADALEFGERLSELAKIRKVMYFLITS---SEGVEPANLKASVVF--S
QL----------------------------------------------------------
---
>gb|AQS27908.1| olfactory marker protein [Delphinapterus leucas]
------------------------------------------------------------
------------------------------------------------------------
------------------------------------------------------------
------------------------MAE--D-EPKPT---QLDMPLV-LDEDLTKQMRLRV
ESLQQRGGKRQDGEKLLQPA---------------------KSMYRIDFIQQQ-RLQSER
WDVVLDKPGRVTVTGTSQIWTPDLTNL-----------ITRQLLDPAAIFWRKEDS----
------EAMDWNEADALEFGERLSELAKILKVMYFLITF---SEGVEPANLKASVVF--S
QL----------------------------------------------------------
---
>ref|XP_022449601.1| olfactory marker protein [Delphinapterus leucas]
------------------------------------------------------------
------------------------------------MWGRPPSCPLRFEDGVGLGRASGK
EGRDEEGGERGDGAPLWWPLALAVRPQSTRLLDG--------------------------
----------------GGGNSKGAMAE--D-EPKPT---QLDMPLV-LDEDLTKQMRLRV
ESLQQRGGKRQDGEKLLQPA---------------------KSMYRIDFIQQQ-RLQSER
WDVVLDKPGRVTVTGTSQIWTPDLTNL-----------ITRQLLDPAAIFWRKEDS----
------EAMDWNEADALEFGERLSELAKILKVMYFLITF---SEGVEPANLKASVVF--S
QL----------------------------------------------------------
---
>dbj|BAL14436.1| olfactory marker protein [Kogia sima]
------------------------------------------------------------
------------------------------------------------------------
------------------------------------------------------------
------------------------MAE--D-EPKPT---QLDMPLV-LDEDLTKQTRLRL
ESLKQR----QDGEKLLQPA---------------------ESVYRTDFIQQQ-RLRFER
WDVVLDKPGKVTITGTSQIWTPDLTNP-----------MTRQLLDPAAIFWRKEDS----
------EAVDWNEADALEFGERLSELAKIRRVMYFLITF---SEGVKPANLKASVVF--S
RL----------------------------------------------------------
---
>ref|XP_028357280.1| olfactory marker protein [Physeter catodon]
-------------------------MRSVETPLTAAQETPAGGLQPLLMLSPVSACPPPP
---------------------------------------------ALLLPQLVPEEPATL
LPACSASITASARSRERGVWGRPPSCTPHFEDGVGLGRASGKEGRDDEGGERGGGAPLWW
PLALAVRPQSTRRLDGGGGSSKQAVAE--D-EPKPTQ---LDTPLV-LDEDLTQQMRLRL
ESLKQRGGKRQDGEKLLQPA---------------------ESVYLIDFIQQQ-RLQFER
WDVVLDKPGKVTITGTSQIWTPDLTNL-----------TTRQLLDPAAILWREEG--S--
------EAMDGNEADALEFGERLSELAKIRRVMYFLITF---SEGVEPANLKASVVF--S
QL----------------------------------------------------------
---
>gb|AQS27913.1| olfactory marker protein [Ziphius cavirostris]
------------------------------------------------------------
------------------------------------------------------------
------------------------------------------------------------
------------------------MAE--N-EPKPP---QLDMPLV-LDEDLTKQMRLRV
ESLKRRGGKRQDGEKLLQPA---------------------ESVYRVDFIQQQ-RLQFER
WDIVLDKPGKVTITGTSQIWTPDLTNL-----------MMRQLLDPAAIFWLKEDS----
------VAMDWNEADALEFGERLSELAKIRKVMYFLITF---SEGVEPANLKASVVF--S
QL----------------------------------------------------------
---
>gb|AQS27919.1| olfactory marker protein [Eschrichtius robustus]
------------------------------------------------------------
------------------------------------------------------------
------------------------------------------------------------
------------------------MAE--D-EPKPT---QLDMPLV-LDEDLTKQMRLRV
ESLKRRGRKRQDGEKLLQPA---------------------ESVYRIDFIQQQ-RLQFER
WDVVLDKPGKVTITGTSQIWTPDLTNL-----------MTRQLLDPAAIFWRKEDS----
------EAMDWNEADALEFGERLSELAKIRKVMYFLITF---SEGVEPANLKASVVF--S
QL----------------------------------------------------------
---
>dbj|BAL14435.1| olfactory marker protein [Balaenoptera acutorostrata]
------------------------------------------------------------
------------------------------------------------------------
------------------------------------------------------------
------------------------MAE--D-EPKPT---QLDMPLV-LDEDLTKQMRLRV
ESLKRRGRKRQDGEKLLQPA---------------------ESVYRIDFIQQQ-RLQFER
WDVVLDKPGKVTITGTSQIWTPDLTNL-----------MTRQLLDPAAIFWRKEDS----
------EAMDWNEADALEFGERLSELAKIRKVMYFLISF---SEGVEPANLKASVVF--S
QL----------------------------------------------------------
---
>gb|AQS27918.1| olfactory marker protein [Balaenoptera edeni]
------------------------------------------------------------
------------------------------------------------------------
------------------------------------------------------------
------------------------MAE--D-EPKPT---QLDMPLV-LDEDLTKQMRLRV
ESLKRHGRKPQDGEKLLQPA---------------------ESVYRIDFIQQQ-RLQFER
WDVVLDKPGKVTITGTSQIWTPDLTNL-----------MTRQLLDPAAIFWRKEDS----
------EAMDWNEADALEFGERLSELAKIRKVMYFLITF---SEGVEPANLKASVVF--S
RL----------------------------------------------------------
---
>gb|AQS27914.1| olfactory marker protein [Balaenoptera musculus]
------------------------------------------------------------
------------------------------------------------------------
------------------------------------------------------------
------------------------MAE--D-EPKPT---QLDMPLV-LDEDLTKQMRLRV
ESLKRRXRKXQDGEKLLQPA---------------------ESVYRXDFIQQQ-RLQFER
WDVVLDKPGKVTITGTSQIWTPDLTNL-----------MTRQLLDPAAIFWRKEDS----
------EAMDWNEADALEFGERLSELAKIRKVMYFLITF---SEGVEPANLKASVVF--S
RL----------------------------------------------------------
---
>gb|AQS27920.1| olfactory marker protein [Megaptera novaeangliae]
------------------------------------------------------------
------------------------------------------------------------
------------------------------------------------------------
------------------------MAE--D-EPKPT---QLDMPLV-LDEDLTKQMRLRV
ESLKRRGRKRQDGEKLLQPA---------------------ESVYRIDFIQQQ-RLQFER
WDVVLDKPGKVTITGTSQIWTPDLTNL-----------MTRQLLDPAAIFWRKEDS----
------EAMDWNEADALEFGERLSELAKIRKVMYFLITF---SEGVEPANLKASVVF--S
QL----------------------------------------------------------
---
>ref|XP_003420074.1| olfactory marker protein [Loxodonta africana]
------------------------------------------------------------
------------------------------------------------------------
------------------------------------------------------------
------------------------MAE--D-EPQKP---QLEMLLA-PDEVLTTQMRLRV
ESLKQRGEKRQDGEKLLRPS---------------------EYVYRLDFTQQQ-KLQFER
WNVILDKAGKVTITGTSQNWTPDLTNL-----------MTRQLLDPAAIFWRKEDS----
------DAIDWNEADALEFGERLSDLAKIRKVMYFVVTF---GEGVEPTNLKASVIF--S
QL----------------------------------------------------------
---
>ref|XP_014711296.1| PREDICTED: olfactory marker protein [Equus asinus]
------------------------------------------------------------
------------------------------------------------------------
------------------------------------------------------------
------------------------MAE--D-EPKQL---QLEMPLV-PDEYLTRQMRLRV
ESLKQRGEKRQDGEKLLRPA---------------------ETVYRLDFVRQH-KLQFER
WDVVLDKPGKVTITGTSQNWTPDLTNL-----------MTRQLLDPTAIFWRQEDS----
------EAMGWNEADALEFGERLSELARIRKVMYFLITF---SEGLEPADLRASVVF--N
QL----------------------------------------------------------
---
>ref|XP_023501435.1| olfactory marker protein [Equus caballus]
------------------------------------------------------------
------------------------------------------------------------
------------------------------------------------------------
------------------------MAE--D-KPKQL---QLEMPLV-PDEYLTRQMRLRV
ESLKQRGEKRQDGEKLLRPA---------------------ETVYRLDFVRQH-KLQFER
WDVVLDKPGKVTITGTSQNWTPDLTNL-----------MTRQLLDPTAIFWRQEDS----
------EAMGWNEADALEFGERLSELARIRKVMYFLITF---SEGLEPADLRASVVF--N
QL----------------------------------------------------------
---
>ref|XP_008537536.1| PREDICTED: olfactory marker protein [Equus przewalskii]
------------------------------------------------------------
------------------------------------------------------------
------------------------------------------------------------
------------------------MAE--D-KPKQL---QLEMPLV-PDEYLTRQMRLRV
ESLKQRGEKRQDGEKLLRPA---------------------ETVYRLDFVRQH-KLQFER
WDVVLDKPGKVTITGTSQNWTPDLTNL-----------MTRQLLDPTAIFWRQEDS----
------EAMGWNEADALEFGERLSELARIRKVMYFLITF---SEGLEPADLRASVVF--N
QL----------------------------------------------------------
---
>ref|XP_013834623.1| olfactory marker protein [Sus scrofa]
------------------------------------------------------------
-------------MLPLANEPAPSPSAVARVVATTTDISHRSPGML--PPSCLPAVPPLP
PQPGLEEALGDPALLHTPFGGLGGAGKGQWQREAGRGNGLRGGKAPLGWPLAWAARPRST
GLRDGRGSISSSSISSSCSSSARVMAE--D-GSKPT---QLTMPLV-LDQDLTKQMRLRV
ESLKQRGEKRQDGEKLLRPA---------------------EAVYRIDFIQQQ-RLQFER
WDVVLDKPGKVTITGTSQNWTPDLTNL-----------MTRQLLDPAAIFWRKEAS----
------EAMDWNEADALEFGERLSELARIRRVMYFLISF---GEGVEPADLRASVVF--N
QL----------------------------------------------------------
---
>ref|XP_010971770.1| PREDICTED: olfactory marker protein [Camelus bactrianus]
------------------------------------------------------------
------------------------------------------------------------
------------------------------------------------------------
------------------------MAE--E-GPKPT---QLNMPLV-LDEGLTKQMRLRV
ESLKQRGAKRQDGEKLLRPA---------------------ESMYRIDFIQQQ-RLLFER
WDIVLDKPGKVTITGTSQNWTPDLTNL-----------MTRQLLDPAAIFWSKEDS----
------EAMDWNEADALEFGERLSDLAKIRKVMYFLITF---SEGLEPANLKASVVF--N
QL----------------------------------------------------------
---
>ref|XP_010988237.1| olfactory marker protein [Camelus dromedarius]
------------------------------------------------------------
------------------------------------------------------------
------------------------------------------------------------
------------------------MAE--E-GPKPT---QLNMPLV-LDEGLTKQMRLRV
ESLKQRGAKRQDGEKLLRPA---------------------ESMYRIDFIQQQ-RLLFER
WDIVLDKPGKVTITGTSQNWTPDLTNL-----------MTRQLLDPAAIFWSKEDS----
------EAMDWNEADALEFGERLSDLAKIRKVMYFLITF---SEGLEPANLKASVVF--N
QL----------------------------------------------------------
---
>gb|KAB1272615.1| Olfactory marker protein [Camelus dromedarius]
-----------------------MLLGTATFCVRLCARAACGFRAAATMFSCVKPYENQN
YSALKRACLRRKVLFEDPNFPATDDSLYYKGTPGPTVRWKRPKDICEDPRLFVDGISSHD
LHQGQVGNCWFVAACSSLASRESLWQKFTWLLHS--------------------------
----------------GGSSSIWAMAE--E-GPKPT---QLNMPLV-LDEGLTKQMRLRV
ESLKQRGAKRQDGEKLLRPA---------------------ESMYRIDFIQQQ-RLLFER
WDIVLDKPGKVTITGTSQNWTPDLTNL-----------MTRQLLDPAAIFWSKEDS----
------EAMDWNEADALEFGERLSDLAKIRKVMYFLITF---SEGLEPANLKASVVF--N
QL----------------------------------------------------------
---
>ref|XP_020753228.1| olfactory marker protein [Odocoileus virginianus texanus]
------------------------------------------------------------
------------------------------------------------------------
------------------------------------------------------------
------------------------MAE--D-EPKPS---QLSMPLV-LDRDLTKQMRLRV
ESLKLRGQKRQDGEKLLRPA---------------------ESVYRIDFIQQH-RLQFER
WDVVLDQPGKVTITGTSQNWTPDLTNL-----------MTRQLLDPAAIFWRKEDS----
------EAMDWNEADALEFGERLSDLAKIRKVMYFLITF---SEGLEPANLKASVVF--N
QL----------------------------------------------------------
---
>ref|XP_024831659.1| olfactory marker protein [Bos taurus]
------------------------------------------------------------
------------------------------------------------------------
------------------------------------------------------------
------------------------MAE--D-EPKPS---QLSMPLV-LDRDLTKQMRLRM
ESLTQRGQKRQDGEKLLRPS---------------------ESVYRIDFIQQH-RLQFER
WDVVLDQPGKVTITGTSQNWTPDLTNL-----------MTRQLLDPAAIFWRKEDS----
------EAMDWNEADALEFGERLSDLAKIRKVMYFLITF---SEGLEPANLKASVVF--N
QL----------------------------------------------------------
---
>ref|XP_019830390.1| PREDICTED: olfactory marker protein [Bos indicus]
------------------------------------------------------------
------------------------------------------------------------
------------------------------------------------------------
------------------------MAE--D-EPKPS---QLSMPLV-LDRDLTKQMRLRM
ESLTQRGQKRQDGEKLLRPS---------------------ESVYRIDFIQQH-RLQFER
WDVVLDQPGKVTITGTSQNWTPDLTNL-----------MTRQLLDPAAIFWRKEDS----
------EAMDWNEADALEFGERLSDLAKIRKVMYFLITF---SEGLEPANLKASVVF--N
QL----------------------------------------------------------
---
>dbj|BAF49172.1| olfactory marker protein, partial [Capra hircus]
------------------------------------------------------------
------------------------------------------------------------
------------------------------------------------------------
----------------------------------PS---QLSMPLV-LDRDLTKQMRLRV
ESLKQRGQKRQDGEKLLRPA---------------------ESVYRIDFIQQH-RLQFER
WDVVLDQPGKVTITGTSQNWTPDLTNL-----------MTRQLLDPAAIFWRKEDS----
------EAMDWNEADALEFGERLSDLAKIRKV----------------------------
------------------------------------------------------------
---
>ref|XP_017914798.1| PREDICTED: olfactory marker protein [Capra hircus]
------------------------------------------------------------
------------------------------------------------------------
------------------------------------------------------------
------------------------MAE--D-EPKPS---QLSMPLV-LDRDLTKQMRLRV
ESLKQRGQKRQDGEKLLRPA---------------------ESVYRIDFIQQH-RLQFER
WDVVLDQPGKVTITGTSQNWTPDLTNL-----------MTRQLLDPAAIFWRKEDS----
------EAMDWNEADALEFGERLSDLAKIRKVMYFLITF---SEGLEPTNLKASVVF--N
QL----------------------------------------------------------
---
>ref|XP_011951488.1| olfactory marker protein [Ovis aries]
------------------------------------------------------------
------------------------------------------------------------
------------------------------------------------------------
------------------------MAE--D-EPKPS---QLSMPLV-LDRDLTKQMRLRV
ESLKQRGQKRQDGEKLLRPA---------------------ESVYRIDFIQQH-RLQFER
WDVVLDQPGKVTITGTSQNWTPDLTNL-----------MTRQLLDPAAIFWRKEDS----
------EAMDWNEADALEFGERLSDLAKIRKVMYFLITF---SEGLEPTNLKASVVF--N
QL----------------------------------------------------------
---
>ref|XP_017505575.1| PREDICTED: olfactory marker protein [Manis javanica]
------------------------------------------------------------
------------------------------------------------------------
------------------------------------------------------------
------------------------MAE--D-GPKQP---QLDMPLV-LDKDLTKQLRLRV
ESLKQRGEKRQDGEKLLRPA---------------------ESVYRLDFTQQQ-KLHFER
WDVVLDKPGKVTITGTSQNWTPDLTNL-----------MTRQLLEPAAVFWRKEDS----
------DAMDWNGADAQEFGERLSELARIRKAMYFLIAF---GEGIGPDDLKASVVF--T
QL----------------------------------------------------------
---
>ref|XP_004589919.1| PREDICTED: olfactory marker protein [Ochotona princeps]
------------------------------------------------------------
------------------------------------------------------------
------------------------------------------------------------
------------------------MAE--D-APQRP---QLDMPLV-LDKDLTRQMRLRV
ESLKQRGEKRQDGEKLLRPA---------------------ESVYRLDFVQQH-KLQFER
WNVELDKPGKVTITGTSQNWTPDLTNL-----------MTRQLLDPAAIFWRKEDS----
------DAMDWNEADALEFGERLSDLAKIRKVMYFLITF---SEGLEPTNLKASVVF--N
QL----------------------------------------------------------
---
>ref|XP_008261877.1| PREDICTED: olfactory marker protein [Oryctolagus cuniculus]
------------------------------------------------------------
------------------------------------------------------------
------------------------------------------------------------
------------------------MAE--E-APQRP---QLDMPLV-LDKDLTRQMRLRV
ESLKQRGEKRQDGEKLLRPA---------------------ESVYRLDFVQQQ-KLQFER
WNVELDKPGKVTITGTSQNWTPDLTNL-----------MTRQLLDPAAIFWRKEDS----
------DAMDWNEADALEFGERLSDLARIRKVMYFLITF---GEGLEPANLKASVVF--N
QL----------------------------------------------------------
---
>ref|XP_015332866.1| PREDICTED: olfactory marker protein [Marmota marmota marmota]
------------------------------------------------------------
------------------------------------------------------------
------------------------------------------------------------
------------------------MAE--D-GPQKQ---QLDMPLV-LDKDLTKQMRLRV
ESLKQRGEKRQDGEKLLRPA---------------------ESVYRLDFTQQQ-RLQFER
WNVALDKPGKVTITGTSQNWTPDLTNL-----------MTRQLLDPAAIFWRKEDS----
------DAMDCNEADALEFGERLSDLAKIRKVMYFLITF---GEGLEPADLKASVVF--S
QL----------------------------------------------------------
---
>ref|XP_026243134.1| olfactory marker protein [Urocitellus parryii]
------------------------------------------------------------
------------------------------------------------------------
------------------------------------------------------------
------------------------MAE--D-GPQKQ---QLDMPLV-LDKDLTKQMRLRV
ESLKQRGEKRQDGEKLLRPA---------------------ESVYRLDFIQQQ-RLQFER
WNVALDKPGKVTITGTSQNWTPDLTNL-----------MTRQLLDPAAIFWRKEDS----
------DAMDCNEADALEFGERLSDLAKIRKVMYFLITF---GEGLEPADLKASVVF--S
QL----------------------------------------------------------
---
>ref|XP_012869661.1| PREDICTED: olfactory marker protein [Dipodomys ordii]
------------------------------------------------------------
------------------------------------------------------------
------------------------------------------------------------
------------------------MAE--D-GPQKQ---QLDMPLV-LDKDLTQQMRLRV
ESLKQRGEKRQDGEKLLRPA---------------------ESVYRLDFIQQQ-KLQFER
WNVVLDKPGKVTITGTSQNWTPDLTNL-----------MTRQLLDPAAIFWRKEDS----
------EAMDWNEADALEFGERLSDLAKIRKVMYFLITF---GEGVEPANLKASVVF--N
QL----------------------------------------------------------
---
>gb|ERE78208.1| olfactory marker protein [Cricetulus griseus]
MRGPADHCLLPIFQLSVYSVVIELHEFLIVLEFRLLPEVPPILGDMISTFSCVKSYEDQS
YSGLKRACLRRKVLFEDPNFPATDDSLYYKSTPGPTVSWKRPKDICDDPRLFVDGISSHD
LHQGQVGNCWFVAACSSLASREVLWQK--------HPRLQ---PTWFLVVGG-----SGG
SGSRC-------STW--------AMAE--D-GPQKQ---QLDMPLV-LDQDLTKQMRLRV
ESLKQRGEKRQDGEKLLRPA---------------------ESVYRLDFIQQQ-KLQFDR
WDVVLDKPGKVTITGTSQNWTPDLTNL-----------MTRQLLDPAAIFWRKEDS----
------DAMDWNEADALEFGERLSDLAKIRKVMYFLITF---GEGVEPANLKASVVF--N
QL----------------------------------------------------------
---
>gb|ERE78209.1| olfactory marker protein [Cricetulus griseus]
------------------------------------------------------------
------------------------------------------------------------
------------------------------------------------------------
------------------------MAE--D-GPQKQ---QLDMPLV-LDQDLTKQMRLRV
ESLKQRGEKRQDGEKLLRPA---------------------ESVYRLDFIQQQ-KLQFDR
WDVVLDKPGKVTITGTSQNWTPDLTNL-----------MTRQLLDPAAIFWRKEDS----
------DAMDWNEADALEFGERLSDLAKIRKVMYFLITF---GEGVEPANLKASVVF--N
QL----------------------------------------------------------
---
>ref|XP_027298348.1| olfactory marker protein [Cricetulus griseus]
------------------------------------------------------------
------------------------------------------------------------
------------------------------------------------------------
------------------------MAE--D-GPQKQ---QLDMPLV-LDQDLTKQMRLRV
ESLKQRGEKRQDGEKLLRPA---------------------ESVYRLDFIQQQ-KLQFDR
WDVVLDKPGKVTITGTSQNWTPDLTNL-----------MTRQLLDPAAIFWRKEDS----
------DAMDWNEADALEFGERLSDLAKIRKVMYFLITF---GEGVEPANLKASVVF--N
QL----------------------------------------------------------
---
>ref|XP_027263511.1| olfactory marker protein [Cricetulus griseus]
------------------------------------------------------------
------------------------------------------------------------
------------------------------------------------------------
------------------------MAE--D-GPQKQ---QLDMPLV-LDQDLTKQMRLRV
ESLKQRGEKRQDGEKLLRPA---------------------ESVYRLDFIQQQ-KLQFDR
WDVVLDKPGKVTITGTSQNWTPDLTNL-----------MTRQLLDPAAIFWRKEDS----
------DAMDWNEADALEFGERLSDLAKIRKVMYFLITF---GEGVEPANLKASVVF--N
QL----------------------------------------------------------
---
>gb|AAZ13848.1| olfactory marker protein, partial [Mesocricetus auratus]
------------------------------------------------------------
------------------------------------------------------------
------------------------------------------------------------
------------------------------------------------------------
-SLKQRGEKRQDGEKLLRPA---------------------ESVYRLDFIQQQ-KLQFDR
WDVVLDKPGKVTITGTSQNWTPDLTNL-----------MTRQLLDPAAIFWRKEDS----
------VAMDWNEADAL-------------------------------------------
------------------------------------------------------------
---
>ref|XP_028733297.1| olfactory marker protein [Peromyscus leucopus]
------------------------------------------------------------
------------------------------------------------------------
------------------------------------------------------------
------------------------MAE--D-GPQKQ---QLDMPLV-LDQDLTKQMRLRV
ESLKQRGEKRQDGEKLLRPA---------------------ESVYRLDFIQQQ-KLQFDR
WDVVLDKPGKVTITGTSQNWTPDLTNL-----------MTRQLLDPAAIFWRKEDS----
------DAMDWNEADALEFGERLSDLAKIRKVMYFLITF---GEGVEPANLKASVVF--N
QL----------------------------------------------------------
---
>gb|AAZ13850.1| olfactory marker protein, partial [Phodopus sungorus]
------------------------------------------------------------
------------------------------------------------------------
------------------------------------------------------------
------------------------------------------------------------
-SLKQRGEKRQDGEKLLRPA---------------------ESVYRLDFIQQQ-KLQFDR
WDVVLDKPGKVTITGTSQNWTPDLTNL-----------MTRQLLDPAAIFWRKEDS----
------DAMDWNEADAL-------------------------------------------
------------------------------------------------------------
---
>ref|XP_021490462.1| olfactory marker protein [Meriones unguiculatus]
------------------------------------------------------------
------------------------------------------------------------
------------------------------------------------------------
------------------------MAE--D-GPQKQ---QLEMPLV-LDQDLTKQMRLRV
ESLKQRGEKRQDGEKLLRPA---------------------ESVYRLDFTQQQ-KLQFHR
WDVVLDKPGKVTITGTSQNWTPDLTNL-----------MMRQLLDPAAIFWRKEDS----
------DAMDWNEADALEFGERLSDLAKVRRVMYFLITF---GEGLEPANLKASVVF--N
QL----------------------------------------------------------
---
>ref|XP_021023597.1| olfactory marker protein [Mus caroli]
------------------------------------------------------------
------------------------------------------------------------
------------------------------------------------------------
------------------------MAE--D-GPQKQ---QLEMPLV-LDQDLTQQMRLRV
ESLKQRGEKKQDGEKLIRPA---------------------ESVYRLDFIQQQ-KLQFDH
WNVVLDKPGKVTITGTSQNWTPDLTNL-----------MTRQLLDPAAIFWRKEDS----
------EAMDWNEADALEFGERLSDLAKIRKVMYFLITF---GEGVEPANLKASVVF--N
QL----------------------------------------------------------
---
>gb|AAA18415.1| olfactory marker protein [Mus musculus]
------------------------------------------------------------
------------------------------------------------------------
------------------------------------------------------------
------------------------MAE--D-GPQKQ---QLEMPLV-LDQDLTQQMRLRV
ESLKQRGEKKQDGEKLIRPA---------------------ESVYRLDFIQQQ-KLQFDH
WNVVLDKPGKVTITGTSQNWTPDLTNL-----------MTRQLLDPAAIFWRKEDS----
------DAMDWNEADALEFGERLSDLAKIRKVMYFLITF---GEGVEPANLKASVVF--N
QL----------------------------------------------------------
---
>gb|AAA20486.1| olfactory marker protein [Mus musculus]
------------------------------------------------------------
------------------------------------------------------------
------------------------------------------------------------
------------------------MAE--D-GPQKQ---QLEMPLV-LDQDLTQQMRLRV
ESLKQRGEKKQDGEKLIRPA---------------------ESVYRLDFIQQQ-KLQFDH
WNVVLDKPGKVTITGTSQNWTPDLTNL-----------MTRQLLDPAAIFWRKEDS----
------DAMDWNEADALEFGERLSDLAKIRKVMYFLITF---GEGVEPANLKASVVF--N
QL----------------------------------------------------------
---
>ref|NP_035140.1| olfactory marker protein [Mus musculus]
------------------------------------------------------------
------------------------------------------------------------
------------------------------------------------------------
------------------------MAE--D-GPQKQ---QLEMPLV-LDQDLTQQMRLRV
ESLKQRGEKKQDGEKLIRPA---------------------ESVYRLDFIQQQ-KLQFDH
WNVVLDKPGKVTITGTSQNWTPDLTNL-----------MTRQLLDPAAIFWRKEDS----
------DAMDWNEADALEFGERLSDLAKIRKVMYFLITF---GEGVEPANLKASVVF--N
QL----------------------------------------------------------
---
>sp|Q64288.3| RecName: Full=Olfactory marker protein [Mus musculus]
------------------------------------------------------------
------------------------------------------------------------
------------------------------------------------------------
------------------------MAE--D-GPQKQ---QLEMPLV-LDQDLTQQMRLRV
ESLKQRGEKKQDGEKLIRPA---------------------ESVYRLDFIQQQ-KLQFDH
WNVVLDKPGKVTITGTSQNWTPDLTNL-----------MTRQLLDPAAIFWRKEDS----
------DAMDWNEADALEFGERLSDLAKIRKVMYFLITF---GEGVEPANLKASVVF--N
QL----------------------------------------------------------
---
>gb|AAH46600.1| Olfactory marker protein [Mus musculus]
------------------------------------------------------------
------------------------------------------------------------
------------------------------------------------------------
------------------------MAE--D-GPQKQ---QLEMPLV-LDQDLTQQMRLRV
ESLKQRGEKKQDGEKLIRPA---------------------ESVYRLDFIQQQ-KLQFDH
WNVVLDKPGKVTITGTSQNWTPDLTNL-----------MTRQLLDPAAIFWRKEDS----
------DAMDWNEADALEFGERLSDLAKIRKVMYFLITF---GEGVEPANLKASVVF--N
QL----------------------------------------------------------
---
>gb|AAI32328.1| Olfactory marker protein [Mus musculus]
------------------------------------------------------------
------------------------------------------------------------
------------------------------------------------------------
------------------------MAE--D-GPQKQ---QLEMPLV-LDQDLTQQMRLRV
ESLKQRGEKKQDGEKLIRPA---------------------ESVYRLDFIQQQ-KLQFDH
WNVVLDKPGKVTITGTSQNWTPDLTNL-----------MTRQLLDPAAIFWRKEDS----
------DAMDWNEADALEFGERLSDLAKIRKVMYFLITF---GEGVEPANLKASVVF--N
QL----------------------------------------------------------
---
>gb|EDL16332.1||gnl|WGS:AAHY|mCP47012|gi|148684385 olfactory marker protein [Mus musculus]
------------------------------------------------------------
------------------------------------------------------------
------------------------------------------------------------
------------------------MAE--D-GPQKQ---QLEMPLV-LDQDLTQQMRLRV
ESLKQRGEKKQDGEKLIRPA---------------------ESVYRLDFIQQQ-KLQFDH
WNVVLDKPGKVTITGTSQNWTPDLTNL-----------MTRQLLDPAAIFWRKEDS----
------DAMDWNEADALEFGERLSDLAKIRKVMYFLITF---GEGVEPANLKASVVF--N
QL----------------------------------------------------------
---
>gb|AAI38223.1| Olfactory marker protein [Mus musculus]
------------------------------------------------------------
------------------------------------------------------------
------------------------------------------------------------
------------------------MAE--D-GPQKQ---QLEMPLV-LDQDLTQQMRLRV
ESLKQRGEKKQDGEKLIRPA---------------------ESVYRLDFIQQQ-KLQFDH
WNVVLDKPGKVTITGTSQNWTPDLTNL-----------MTRQLLDPAAIFWRKEDS----
------DAMDWNEADALEFGERLSDLAKIRKVMYFLITF---GEGVEPANLKASVVF--N
QL----------------------------------------------------------
---
>ref|XP_021050235.1| olfactory marker protein [Mus pahari]
------------------------------------------------------------
------------------------------------------------------------
------------------------------------------------------------
------------------------MAE--D-GPQKQ---QLEMPLA-LDQDLTQQMRLRV
ESLKQRGEKKQDGEKLLRPA---------------------ESVYRLDFIQQQ-KLQFDH
WNVVLDKPGKVTITGTSQNWTPDLTNL-----------MTRQLLDPAAIFWRKEDS----
------DAMDWNEADALEFGERLSDLAKVRKVMYFLITF---GEGVEPANLKASVVF--N
QL----------------------------------------------------------
---
>sp|P08523.2| RecName: Full=Olfactory marker protein; AltName: Full=Olfactory neuronal-specific protein [Rattus norvegicus]
------------------------------------------------------------
------------------------------------------------------------
------------------------------------------------------------
------------------------MAE--D-GPQKQ---QLDMPLV-LDQDLTKQMRLRV
ESLKQRGEKKQDGEKLLRPA---------------------ESVYRLDFIQQQ-KLQFDH
WNVVLDKPGKVTITGTSQNWTPDLTNL-----------MTRQLLDPAAIFWRKEDS----
------DAMDWNEADALEFGERLSDLAKIRKVMYFLITF---GEGVEPANLKASVVF--N
QL----------------------------------------------------------
---
>gb|AAA03054.1| olfactory marker protein [Rattus norvegicus]
------------------------------------------------------------
------------------------------------------------------------
------------------------------------------------------------
------------------------MAE--D-GPQKQ---QLDMPLV-LDQDLTKQMRLRV
ESLKQRGEKKQDGEKLLRPA---------------------ESVYRLDFIQQQ-KLQFDH
WNVVLDKPGKVTITGTSQNWTPDLTNL-----------MTRQLLDPAAIFWRKEDS----
------DAMDWNEADALEFGERLSDLAKIRKVMYFLITF---GEGVEPANLKASVVF--N
QL----------------------------------------------------------
---
>ref|NP_036748.1| olfactory marker protein [Rattus norvegicus]
------------------------------------------------------------
------------------------------------------------------------
------------------------------------------------------------
------------------------MAE--D-GPQKQ---QLDMPLV-LDQDLTKQMRLRV
ESLKQRGEKKQDGEKLLRPA---------------------ESVYRLDFIQQQ-KLQFDH
WNVVLDKPGKVTITGTSQNWTPDLTNL-----------MTRQLLDPAAIFWRKEDS----
------DAMDWNEADALEFGERLSDLAKIRKVMYFLITF---GEGVEPANLKASVVF--N
QL----------------------------------------------------------
---
>gb|EDM18454.1| olfactory marker protein [Rattus norvegicus]
------------------------------------------------------------
------------------------------------------------------------
------------------------------------------------------------
------------------------MAE--D-GPQKQ---QLDMPLV-LDQDLTKQMRLRV
ESLKQRGEKKQDGEKLLRPA---------------------ESVYRLDFIQQQ-KLQFDH
WNVVLDKPGKVTITGTSQNWTPDLTNL-----------MTRQLLDPAAIFWRKEDS----
------DAMDWNEADALEFGERLSDLAKIRKVMYFLITF---GEGVEPANLKASVVF--N
QL----------------------------------------------------------
---
>ref|XP_032748872.1| olfactory marker protein [Rattus rattus]
------------------------------------------------------------
------------------------------------------------------------
------------------------------------------------------------
------------------------MAE--D-GPQKQ---QLDMPLV-LDQDLTKQMRLRV
ESLKQRGEKKQDGEKLLRPA---------------------ESVYRLDFIQQQ-KLQFDH
WNVVLDKPGKVTITGTSQNWTPDLTNL-----------MTRQLLDPAAIFWRKEDS----
------DAMDWNEADALEFGERLSDLAKIRKVMYFLITF---GEGVEPANLKASVVF--N
QL----------------------------------------------------------
---
>ref|XP_003468587.1| olfactory marker protein [Cavia porcellus]
------------------------------------------------------------
------------------------------------------------------------
------------------------------------------------------------
------------------------MAE--D-GP--K---QLEMPLV-LDQGLTKQMRLRV
ESLKQRGEKRQDGEKLLRPA---------------------ESVYRIDFIQQQ-RLQFER
WNVVLDKPGKVTITGTSQNWTPDLTNL-----------MTRQLLDPAAIFWRKEDS----
------DAMDWNEADALEFGERLSDLAKIRKVMYFLITF---GEGLEPDNLKASVVF--S
QL----------------------------------------------------------
---
>ref|XP_004632582.1| olfactory marker protein [Octodon degus]
------------------------------------------------------------
------------------------------------------------------------
------------------------------------------------------------
------------------------MAE--D-GL--K---QLEMPLV-LDQDLTKQMRLRV
ESLKQRGEKRQDGEKLLRPA---------------------ESVYRIDFTQQQ-KLQFER
WNVVLDKPGKVTITGTSQNWTPDLTNL-----------MTRQLLDPAAIFWRKEDS----
------EAMDWNEADAQEFGERLSDLAKIRKVMYFLITF---GEGVEPANLKASVVF--N
QL----------------------------------------------------------
---
>ref|XP_021103899.1| olfactory marker protein [Heterocephalus glaber]
------------------------------------------------------------
------------------------------------------------------------
------------------------------------------------------------
------------------------MAE--D-GPK-----QLEMPLV-LDQYLTKQMRLRM
ESLKQRGEKRQDGEKLLRPA---------------------ESVYRIDFIQQQ-RLQFER
WNVELDKPGKVTITGTSQNWTPDLTNL-----------MTRQLLDPAAIFWRKEDS----
------DVMDCNEADALEFGERLSDLAKVRKVMYFLITF---SEGVEPDNLKASVVF--S
QL----------------------------------------------------------
---
>ref|XP_007490975.1| PREDICTED: olfactory marker protein [Monodelphis domestica]
------------------------------------------------------------
------------------------------------------------------------
------------------------------------------------------------
------------------------MAA--E-EGDKP---QLEMPLV-LDEDLTKQMRIRV
ETLKKNNEKRQDGEKLLRPA---------------------EFVYRLDFIQQQ-KLQFER
WNIMLDKAGKVTITGTSQHWTPDLTNL-----------MTRQLLDPAAIFWRKEDS----
------DAMDWNEADAQEFGERLSELAKIRKVMYFLITF---GEGLEPANLKSSVIF--N
LL----------------------------------------------------------
---
>ref|XP_006116527.1| olfactory marker protein [Pelodiscus sinensis]
------------------------------------------------------------
------------------------------------------------------------
------------------------------------------------------------
------------------------MAA--D-----AS--ELKLPLV-QDVQLTNCMRLRV
QSLQQKNERPQDGEKLLRPN---------------------EYIYRVDFVRQH-NLRFLR
WDIQLEKEGKVTVTGTSQHWTPPLTNL-----------MSRQLLEPAGIFWKKPEA----
------SEVECNEADALEFGERLNELAKIRKVMYFLLSF---TDGLEPAHIECSIVF--K
A-----------------------------------------------------------
---
>gb|AQS27915.1| olfactory marker protein [Caperea marginata]
------------------------------------------------------------
------------------------------------------------------------
------------------------------------------------------------
------------------------MAE--D-EPKST---QLDMPLV-LDEDLTKQMRLRV
ESLKRRGGKRQDGEKLLQPA---------------------ESVYRIDFIQQQ-RLQFER
WDVVLDKPGKVTITGTSQIWTPDLTNL-----------MTRQLLDPAAIFWRKEAS----
------EAMDWNGADALEFGERLSELARIRKVMYFLITF---SEGVEPANLKASVVF--S
QL----------------------------------------------------------
---
>gb|AQS27916.1| olfactory marker protein [Eubalaena glacialis]
------------------------------------------------------------
------------------------------------------------------------
------------------------------------------------------------
------------------------MAE--D-EPKPT---QLDMPLV-LDEDLTKQMRLRV
ESLKRRGGKRQDGEKLLQPA---------------------ESVYRIDFIQQQ-RLQFER
WDVVLDKPGKVTVTGTSQIWTPDLTNL-----------MTRQLLDPAAIFWRKEDS----
------EAMDWNEADALEFGERLSELAKIRKVMYFLITF---SEGVEPANLKASVVF--S
QL----------------------------------------------------------
---
>ref|XP_028657093.1| olfactory marker protein [Erpetoichthys calabaricus]
------------------------------------------------------------
------------------------------------------------------------
------------------------------------------------------------
----------------------------------MAS--EMELIFN-QDFHLTECMRLRV
KSLEQKNQRPQDGEKLLLPN---------------------EYVYRLDF-SEQ-QLKFLR
WNINLNATGKIIITGTSQHYTPDLTNL-----------MTRQLLDPSGIFWKTEGD----
------GEVNHYEADTQEFGERIADLARIRKVMYFLVTF---QDDITPDDINCSIIF--K
V-----------------------------------------------------------
---
>ref|XP_003227578.1| PREDICTED: olfactory marker protein [Anolis carolinensis]
------------------------------------------------------------
------------------------------------------------------------
------------------------------------------------------------
------------------------MAS--E-----PS--TMELPLV-QDVQLTQCMRLRV
RSLQQKKEKPQDGEKLLQAD---------------------EFVYRLDF-SRQHGLRFLR
WTVTLDKPGKVSIIGTSQLWTPDLTNL-----------MRRQLLEPVAVFWKKPGS----
-----QE-VECNEADALEFGERLVELAKIRKVMYFLLAY---ADGLEPAHLKCSVVF--S
A-----------------------------------------------------------
---
>ref|XP_006882937.1| PREDICTED: olfactory marker protein [Elephantulus edwardii]
------------------------------------------------------------
------------------------------------------------------------
------------------------------------------------------------
------------------------MAE--D-GPQKP---QLEMPLV-LDEDLTKQMRLRV
ESLKQRGEKRQDGEKLLRPA---------------------ESVYRLDFIQQQ-KLQFER
WNVVLDKAGKVTITGTSQNWTPDLTNL-----------MTRQLLDPAAIFWRKEDS----
------DAMDWNEADALEFGERLSDLAKIRKVMFFLITF---GEGVEPANLKASVIF--N
QL----------------------------------------------------------
---
>ref|XP_015241167.1| PREDICTED: olfactory marker protein [Cyprinodon variegatus]
------------------------------------------------------------
------------------------------------------------------------
-------MTSGREAL---------KRVRL---------GTPPGLHPSADPY---------
----IHPSLFLS--ESRNTTSKTEMNQ--QRQSSEK----LVLDFK-EDTALTEMMRLRV
SSLQKTGQKRQDGERLLLPY---------------------EAVYRLDF-PVQ-ELNFSR
WYFSLSGHGRVTITGISQHWTPDLTNL-----------MTRQLLEPIGTFWRNAEDPE--
-----ESPLKWLEADMQEFGERIAELAKVRKVMYFLFAF---KDGSTAANLSCTIEF--T
PEK---------------------------------------------------------
---
>ref|XP_028014129.1| olfactory marker protein [Eptesicus fuscus]
------------------------------------------------------------
------------------------------------------------------------
------------------------------------------------------------
------------------------MAE--D-GPK-P---QVSMPLV-PDETLTKQMRLRV
ESLKQRGEKRQDGEKLLRPA---------------------EFVYRLDFTRQQ-KLQFER
WDVLLDKPGKVTITGTSQNWTPDLTNL-----------MTRQLLEPAAIFWRMESS----
------DAVDWNEADAQEFGERLSELAKIRKVMYFLITF---GEGMEPANLKASVVF--N
QL----------------------------------------------------------
---
>ref|XP_021560341.1| olfactory marker protein [Neomonachus schauinslandi]
------------------------------------------------------------
------------------------------------------------------------
------------------------------------------------------------
------------------------MAE--D-GPKQP---QLSMPLV-LDQDLTRQMRLRV
ESLKLRGGKRQDGEKLLQPA---------------------EAMYRLDFVRQQ-KLQFER
WDVVLDKPGKVTITGTSQNWTPDLTNL-----------MTRQLLDPTAIFWRREDS----
------DAMDWNEADVLEFGERLADLAKIRKVMYFLITF---GEGLEPADVKASVVF--N
QL----------------------------------------------------------
---
>ref|XP_027703989.1| olfactory marker protein [Vombatus ursinus]
------------------------------------------------------------
------------------------------------------------------------
------------------------------------------------------------
------------------------MAA--E-EADKP---QLEMPLV-LDEDLTKQMRIRA
ETLKKNNEKRQDGEKLLRPS---------------------EFVYRLDFIQQQ-KLQFER
WNITLDKAGKVTITGTSQHWTPDLTNL-----------MTRQLLDPAAIFSKKEDS----
------DAMDWNEADAQEFGERLSELAKIRKVMYFLFTF---GEGLEPANLKTSVIF--N
LL----------------------------------------------------------
---
>ref|XP_009929342.1| PREDICTED: olfactory marker protein [Opisthocomus hoazin]
------------------------------------------------------------
------------------------------------------------------------
------------------------------------------------------------
------------------------MAA--K-----EG--MLELPFV-HDDQLTRCMRLRF
QSLQQKNMRPQDGEKLLRPN---------------------EHVYRVDFIRQH-NLRFIR
WDIQLERPGKVTVTGTSQHWTPDLTHL-----------MNRQLLEPVGIFWKKPGA----
------KEVECNEADAQEFGERIAELAQIRKVMYFLLTF---TDGLEPAQLKGSVLF--K
A-----------------------------------------------------------
---
>ref|XP_009580713.1| PREDICTED: olfactory marker protein [Fulmarus glacialis]
------------------------------------------------------------
------------------------------------------------------------
------------------------------------------------------------
------------------------MAA--E-----AG--TLELPFI-RDDQLTRCMRLRF
QSLQQKNVRPQDGEKLLCPN---------------------EHVYRVDFIQQH-NLRFLR
WDIQLERPGKVTVTGTSQHWTPDLTHL-----------MNRQLLEPAGIFWKNPGA----
------KEVECNEADAQEFGERIAELAQIRKVMYFLLAF---TDGLEPAQLKGSIIF--K
A-----------------------------------------------------------
---
>ref|XP_025890317.1| olfactory marker protein [Nothoprocta perdicaria]
------------------------------------------------------------
------------------------------------------------------------
------------------------------------------------------------
------------------------MAA--K-----AG--ELKVPFI-RDDQLTRCMRLRV
QSLQQKNEKPQDGEKLLRTN---------------------EHIYRVDFIQQH-DLHFLR
WEIQMERPGKVTVTGTSQHWTPDLTHL-----------MNRQLLEPAGIFWKKPGA----
------KEVECNEADAQEFGERLVELAKIRKVMYFLFTF---SDGLEPAQLKGFVVF--K
A-----------------------------------------------------------
---
>ref|XP_027418618.1| olfactory marker protein [Bos indicus x Bos taurus]
------------------------------------------------------------
------------------------------------------------------------
------------------------------------------------------------
------------------------MAE--D-EPKPS---QLSMPLV-LDRDLTKQMRLRM
ESLTQRGQKRQDGEKLLRPS---------------------ESVYRIDFIQQH-RLQFER
WDVVLDQPGKVTITGTSQNWTPDLTNL-----------MTRQLLDPAAIFWRKEDS----
------EAMDWNEADALEFGERLSDLAKIRKVMYFLITF---SEGLEPANLKASVVF--N
QL----------------------------------------------------------
---
>ref|XP_031537251.1| olfactory marker protein [Vicugna pacos]
------------------------------------------------------------
------------------------------------------------------------
------------------------------------------------------------
---------------------MWAMAE--E-GPKPT---QLNMPLV-LDEGLTKQMRLRV
ESLKQRGEKRQDGEKLLRPA---------------------ESVYRIDFIQQQ-RLQFER
WDIVLDKPGKVTITGTSQNWTPDLTNL-----------MTRQLLDPAAIFWSKKDS----
------EAMDWNEADALEFGERLSDLAKIRKVMYFLITF---SEGLEPANLKASVVF--N
QL----------------------------------------------------------
---
>ref|XP_012600503.1| olfactory marker protein [Microcebus murinus]
------------------------------------------------------------
------------------------------------------------------------
------------------------------------------------------------
------------------------MAE--D-RPQQP---QLDMPLV-LDEDLTKQMRLRV
ESLKQRGEKRQDGEKLLRPA---------------------ESVYRLDFVQQQ-KLQFER
WNVVLDKPGKVTITGTSQNWTPDLTNL-----------MTRQLLDPAAIFWRKEDS----
------DVMDCNEADALEFGERLSDLAKVRKVMYFLITF---GEGVEPANLKVSVVF--N
QL----------------------------------------------------------
---
>ref|XP_003780926.1| olfactory marker protein [Otolemur garnettii]
------------------------------------------------------------
------------------------------------------------------------
------------------------------------------------------------
------------------------MAE--D-GPQQP---QLDMPLV-LDEDLTKQMRLRV
ESLKQRGEKRQDGEKLLRPA---------------------EFVYRLDFIQQQ-KLQFDR
WNIVLDKPGKVTITGTSQNWTPDLTNL-----------MTRQLLDPAAIFWRKEDS----
------ETMDCNEADALEFGERLSDLAKIRKVMYFLITF---GEGMEPANLKASVVF--N
QL----------------------------------------------------------
---
>ref|XP_024133763.1| olfactory marker protein [Oryzias melastigma]
------------------------------------------------------------
------------------------------------------------------------
------------------------------------------------------------
------------------------MD--KAGSPSEK----LVLEFK-EDTALTEMMRLRV
SSLQRSGQKRQDGERLLLPH---------------------EAVYRLDF-AVQ-ELSFSR
WYFSLSGHGRVTITGISQHWTPDLTNL-----------MTRQLLEPIGTFWRNAGDPE--
-----ESPLKCLEADMQEFGERIAELAKVRKVMYFLLAF---KDGAEAANLSCSIEF--L
PEK---------------------------------------------------------
---
>ref|XP_026895433.1| olfactory marker protein [Acinonyx jubatus]
------------------------------------------------------------
------------------------------------------------------------
------------------------------------------------------------
------------------------MAE--D-GPKPL---QLNMPLV-LDHNLTRQMRLRV
ESLKQRGEKRQDGEKLLRPA---------------------ESVYRLDFIQQQ-RLQFAR
WDVVLDKPGKVTITGTSQNWTPDLTNL-----------MTRQLLDPAAIFWHKEDS----
------DTMDWNEADALEFGERLSDLAKIRKVMYFLIAF---SEGLEPANLKASVVF--N
QL----------------------------------------------------------
---
>gb|ADQ32896.1| olfactory marker protein, partial [synthetic construct]
------------------------------------------------------------
------------------------------------------------------------
------------------------------------------------------------
------------------------MAE--D-RPQQP---QLDMPLV-LDQGLTRQMRLRV
ESLKQRGEKRQDGEKLLQPA---------------------ESVYRLNFTQQQ-RLQFER
WNVVLDKPGKVTITGTSQNWTPDLTNL-----------MTRQLLDPTAIFWRKEDS----
------DAIDWNEADALEFGERLSDLAKIRKVMYFLVTF---GEGVEPANLKASVVF--N
QL----------------------------------------------------------
---
>gb|ATO94261.1| olfactory marker protein, partial [synthetic construct]
------------------------------------------------------------
------------------------------------------------------------
------------------------------------------------------------
----------------------------------------MELPFN-DDAQLTKCMRIRV
QSLQQKNAKPQEGEMLLRAN---------------------QFVYRLDF-SKQ-KLKFLW
WKVHLKTPGKVTITGTSQHWTPDLTNL-----------MTRQLLEPSAVFSKKDAK----
------DPVECNEADAQEFGERIAELAKIRKVMYFVFTF---SDGTDPSAIKCSIGL--R
G-----------------------------------------------------------
---
>ref|XP_005379899.1| PREDICTED: olfactory marker protein [Chinchilla lanigera]
------------------------------------------------------------
------------------------------------------------------------
------------------------------------------------------------
------------------------MAE--D-GP--K---QLEMPLV-LDQDLTKQMRLRV
ESLKQRGEKRQDGEKLLRPA---------------------ESVYRIDFIQQQ-KLQFER
WNVVLDKPGKVTITGTSQNWTPDLTNL-----------MTRQLLDPAAIFWRKEDS----
------DAMDWNEADALEFGERLSDLAKIRKVMYFLITF---GEGVEPANLKASVVF--N
QL----------------------------------------------------------
---
>ref|XP_025704215.1| olfactory marker protein [Callorhinus ursinus]
------------------------------------------------------------
------------------------------------------------------------
------------------------------------------------------------
------------------------MAE--D-GPKQP---QLSMPLV-LDQDLTKQMRLRL
ESLKKRGEKRQDGEKLLWPA---------------------EAVYRLDFVRQQ-KLQFER
WDVVLDKPGKVTITGTSQNWTPDLTNL-----------MTRQLLDPAAIFWRREDS----
------DTMDWNEADALEFGERLSDLAKIRKVMYFLITF---GEGLEPADLKASVVF--N
QL----------------------------------------------------------
---
>ref|XP_027971852.1| olfactory marker protein [Eumetopias jubatus]
------------------------------------------------------------
------------------------------------------------------------
------------------------------------------------------------
------------------------MAE--D-GPKQP---QLSMPLV-LDQDLTKQMRLRV
ESLKQRGEKRQDGEKLLWPT---------------------EAVYRLDFVRQQ-KLQFER
WDVVLDKPGKVTITGTSQNWTPDLTNL-----------MTRQLLDPAAIFWRREDS----
------DTMDWNEADALEFGERLSDLAKIRKVMYFLITF---GEGLEPTDLKASVVF--N
QL----------------------------------------------------------
---
>gb|AQS27909.1| olfactory marker protein [Neophocaena phocaenoides]
------------------------------------------------------------
------------------------------------------------------------
------------------------------------------------------------
------------------------MAE--D-EPKPT---QLDMPLV-LDEDLTKQMRLRA
ESLQQRGGMRQDGEKLLQPA---------------------KSMYRIDFTQQP-RLQFEP
WDVVLDKPGKVTITGTSQIWTPDLTNL-----------MTRQLLDPAAIFWRKEDS----
------EAMDWNEADALEFGERLSELAKIHKVMYFLITS---SEGVEPANLKASVVF--S
QL----------------------------------------------------------
---
>ref|XP_032094474.1| olfactory marker protein [Thamnophis elegans]
------------------------------------------------------------
------------------------------------------------------------
------------------------------------------------------------
------------------------MGS--E-----AA--ELEMPLV-QDVQLTEVMRIRR
KTLREKNEKPQDGEKLLQAN---------------------EFVFRLHF-THQRDLRFLS
WKVILDQPGKATIIGTSQHWTPDLTNL-----------MRRQLLDPPAVFWKKPDA----
-----PEVVDCNEADALEFGERLVELAKIRKVMYFLVAF---TDGLEPAHLKCSVIF--N
I-----------------------------------------------------------
---
>ref|XP_013926092.1| PREDICTED: olfactory marker protein [Thamnophis sirtalis]
------------------------------------------------------------
------------------------------------------------------------
------------------------------------------------------------
------------------------MGS--E-----AA--ELELPLV-QDVQLTEVMRIRG
KTLREKNEKPQDGEKLLQAN---------------------EFVFRLHF-THQRDLCFLS
WKVILDQPGKATIIGTSQHWTPDLTNL-----------MRRQLLDPPAVFWKKPDA----
-----PEVVDCNEADALEFGERLVELAKIRKVMYFLVAF---TDGLEPAHLKCSVIF--N
I-----------------------------------------------------------
---
>ref|XP_031243305.1| olfactory marker protein [Mastomys coucha]
------------------------------------------------------------
------------------------------------------------------------
------------------------------------------------------------
------------------------MAE--D-GPQKQ---QLDMPLV-LDQDLTKQMRLRV
ESLKQRGEKKQDGEKLLRPA---------------------ESVYRLDFIQQQ-KLQFDH
WNVVLDKPGKVTITGTSQNWTPDLTNL-----------MTRQLLDPAAIFWRKEDS----
------DAMDWNEADALEFGERLSDLAKIRKVMYFLITF---GEGVEPGNLKASVVF--N
QL----------------------------------------------------------
---
>ref|XP_009484989.1| PREDICTED: olfactory marker protein [Pelecanus crispus]
------------------------------------------------------------
------------------------------------------------------------
------------------------------------------------------------
------------------------MAA--E-----AG--MLKLPFV-HDDQLTRCMRLRF
QSLQQKNMRPQDGEKLLHPN---------------------EHIYRVDFIRQH-NLCFLR
WDIQLERPGKVTVTGTSQHWTPDLTHL-----------MNRQLLEPVGIFWKKPGA----
------KEVECNEADAQEFGERIAELAQIRKVMYFLLTF---TDGLEPTQLKGSVVF--K
A-----------------------------------------------------------
---
>ref|XP_032213243.1| olfactory marker protein [Mustela erminea]
------------------------------------------------------------
------------------------------------------------------------
------------------------------------------------------------
------------------------MAE--D-GPKQP---QLSMPLV-LDQDLTKQMRLRV
ESLKQRGEKRQDGEKLLRPA---------------------ESVYRLDFVQQQ-KLQFER
WDVVLDKPGKVTITGTSQNWTPDLTNL-----------MTRQLLDPAAIFWRKEDS----
------EAMDWNEADALEFGERLSDLAKIRKVMYFLITF---GEGLEPADLKASVVF--N
QL----------------------------------------------------------
---
>ref|XP_017293502.1| olfactory marker protein [Kryptolebias marmoratus]
------------------------------------------------------------
------------------------------------------------------------
------------------------------------------------------------
------------------------MDK--ETTPSEK----LVLEFI-EDTALTEMMRRRV
SSLQRTGQKRQDGERLLLPF---------------------EAVHRLDF-SIQ-ELNFSR
WYFSLSGHGRVTITGISQHWTPDLTNL-----------MTRQLLEPIGTFWRNAADPE--
-----DLPLKCLEADMQEFGERIAELAKVRKVMYFLFAY---KDGAEAANLNCSIEF--I
PEK---------------------------------------------------------
---
>ref|XP_029770525.1| olfactory marker protein [Suricata suricatta]
------------------------------------------------------------
------------------------------------------------------------
------------------------------------------------------------
------------------------MAE--D-VPKPP---QLSMPLV-LDHDLTKQMRLRV
ESLKQRGEKRQDGEKLLRPA---------------------ESVYRLDFIQQQ-RLQFER
WDVVLDKPGKVTITGTSQNWTPDLTNL-----------MTRQLLDPAAIFWRKEDS----
------DAMDWNEADALEFGERLSDLAKIRKVMYFLITF---GEGLEPANLKASVVF--N
QL----------------------------------------------------------
---
>ref|XP_009808305.1| PREDICTED: olfactory marker protein [Gavia stellata]
------------------------------------------------------------
------------------------------------------------------------
------------------------------------------------------------
------------------------MAA--E-----AG--MLELPFV-RDDQLTRCMRLRF
QSLQQKNMRPQDGEKLLRPN---------------------EHVYRVDFIRQH-NLRFVR
WDIQLERPGKVTVTGTSQHWTPDLTHL-----------MNRQLLGPGGICWKKPGA----
------KEVECNEADAQEFGERIAELAQIRKVMYFLLAF---TDGLEPAQLKGSVVF--K
A-----------------------------------------------------------
---
>ref|XP_012325030.1| olfactory marker protein [Aotus nancymaae]
------------------------------------------------------------
------------------------------------------------------------
------------------------------------------------------------
------------------------MAE--D-RPQQL---QLEMPLV-LDQDLTRQMRLRV
ESLKQRGEKRQDGEKLLRPA---------------------ESVYRLDFAQQQ-RLQFES
WNVVLDKPGKVTITGTSQNWTPDLTNL-----------MTRQLLDPAAIFWRKEDS----
------DAMDWNEADALEFGERLSDLAKIRKVMYFLITF---SEGVEPANLKASVVF--N
QL----------------------------------------------------------
---
>dbj|BAL14439.1| olfactory marker protein [Globicephala macrorhynchus]
------------------------------------------------------------
------------------------------------------------------------
------------------------------------------------------------
------------------------MAE--N-EPKPT---QLDTPLV-LGEDLTKQMRLRV
ESLKQRGGKRQDGEKLPPPA---------------------ESVYHIDFIQQQ-RL----
-NVMLDKPGKVTITGTSQIWMPDLTNL-----------MTRQLLDRAAIFWRKEDS----
------EAMDWNEADALEFGERLSELAKIRKVMYFLITF---SEGIEPANLKASVVF--S
QL----------------------------------------------------------
---
>ref|XP_020845175.1| olfactory marker protein [Phascolarctos cinereus]
------------------------------------------------------------
------------------------------------------------------------
------------------------------------------------------------
------------------------MAA--E-EADKP---QLEMPLV-LDQYLTKLMRIRV
ETLKKNNEKRQDGEKLLQPA---------------------EFVYRLDFIQQQ-KLQFER
WNITLDKAGKVTITGTSQHWTPDLTNL-----------MTRQLLDPAAIFWRKEDS----
------DVMDWNEADAQEFGERLSELAKIRKVMYFLITF---GEGLEPANLKSSVIF--N
LL----------------------------------------------------------
---
>ref|XP_006022032.1| olfactory marker protein [Alligator sinensis]
------------------------------------------------------------
------------------------------------------------------------
------------------------------------------------------------
------------------------MAA--D-----AS--ELELPFV-LDEQLTKCMRLRV
QSLQQRNERPQDGEKLLRLH---------------------EYVYRVDFVRQR-NLRFLR
WRVRLGKPGKVTVAGISQHWTPDLTNL-----------MTRQLLEPAGIFWKKPGG----
------KEVEYNEADAQEFGERLNELAKIRKVMYFLLAF---ADGLEPAHLKCSIVF--K
G-----------------------------------------------------------
---
>ref|XP_003943009.1| PREDICTED: olfactory marker protein [Saimiri boliviensis boliviensis]
------------------------------------------------------------
------------------------------------------------------------
------------------------------------------------------------
------------------------MAE--D-GPQQL---PLEMPLV-LDQDLTRQMRLRV
ESLKQRGEKRQDGEKLLRPA---------------------EFVYRLDFTQQQ-RLQFER
WNVVLDKPGKVTITGTSQNWTPDLTNL-----------MTRQLLDPAAIFWRREDS----
------DAMDWNEADALEFGERLSDLAKIRKVMYFLITF---GEGVEPANLEASVVF--N
QL----------------------------------------------------------
---
>ref|XP_029064055.1| olfactory marker protein [Monodon monoceros]
------------------------------------------------------------
------------------------------------MWGCLPSCPLHFEDGVGLGRASGK
EGRDEEGGERGDGAPLWWPLALAVRPRSTRLLDG--------------------------
----------------GGGNSKGAMAE--D-EPKPT---QLDMPLV-LDEDLTKQMRLRV
ESLQQRGGKRQDGEKLLQPA---------------------KSMYRIDFIQQQ-RLQSER
WDVVLDKPGRVTVTGTSQIWTPDLTNL-----------MTRQLLDPAAIFWRKEDS----
------EAMDCNEADALEFGERLSELAKILKVMYFLITF---SEGVEPANLKASVVF--S
QL----------------------------------------------------------
---
>ref|XP_022594266.1| olfactory marker protein [Seriola dumerili]
------------------------------------------------------------
------------------------------------------------------------
------------------------------------------------------------
------------------------ME--KATAPFNT----MVLPFK-EDTALTEMMRLRV
SSLQRSGQKRQDGERLLLPH---------------------EAVYRLDF-HTQ-ELNFSR
WYFSLSGHGRVTITGISQHWTPDLTNL-----------MTRQLLEPIGTFWRNVDDPE--
-----DSPLKCLEADMQEFGERIAELAKVRKVMYFLFAF---REGAEAANLSCSVEF--T
PEK---------------------------------------------------------
---
>ref|XP_032496298.1| olfactory marker protein [Phocoena sinus]
------------------------------------------------------------
------------------------------------------------------------
------------------------------------------------------------
------------------------MAE--D-EPKPT---QLDMPLV-LDEDLTKQMRLRA
ESLQQRGGMRQDGEKLLQPA---------------------KSMYRIDFTQQP-RLQFEP
WDVVLDKPGKVTITGTSQIWTPDLTNL-----------MTRQLLDPAAIFWRKEDS----
------EAMDWNEADALEFGERLSELAKIHKVMYFLITS---SEGVEPANLKASVVF--S
QL----------------------------------------------------------
---
>ref|XP_004616126.1| PREDICTED: olfactory marker protein [Sorex araneus]
------------------------------------------------------------
------------------------------------------------------------
------------------------------------------------------------
------------------------MAE--D-GAQKP---QLEMPLV-LDQDLTKQMRLRV
ESLKQRGEKRQDGEKLLRPA---------------------ESVYRLDFIQQQ-KLQFER
WNVVLDKAGKVTITGTSQNWTPDLTNL-----------MTRQLLDPAAIFWRKEDS----
------DAMDWNEADAQEFGERLSELAKVRKVMYFLITF---GEGVEPANLKASVIF--N
QL----------------------------------------------------------
---
>ref|XP_017575004.1| PREDICTED: olfactory marker protein [Pygocentrus nattereri]
------------------------------------------------------------
------------------------------------------------------------
------------------------------------------------------------
--------------------------------MTEE----MELDFT-EDLQLSEVMRLRV
QSLQQKGQKRQDGERLLLPH---------------------EAVYRLDF-SEQ-ELTFSH
WNVSLKGPGRLSVTGISQLWTPDLTNL-----------MTRQLLEPTGQFWRSAGDP--E
-----DAPIKCLEADIQEFGERIAELAKVRKVMYFLFAF---KEGAEKDNITCSLVF--K
KSAEA-------------------------------------------------------
---
>ref|XP_021580795.1| olfactory marker protein [Ictidomys tridecemlineatus]
------------------------------------------------------------
------------------------------------------------------------
------------------------------------------------------------
------------------------MAE--D-GPQKQ---QLDMPLV-LDKDLTKQMRLRV
ESLKQRGEKRQDGEKLLRPA---------------------ESVYRLDFIQQQ-RLQFER
WNVALDKPGKVTITGTSQNWTPDLTNL-----------MTRQLLDPAAIFWRKEDS----
------DAMDCNEADALEFGERLSDLAKIRKVMYFLITF---GEGLEPADLKASVVF--S
QL----------------------------------------------------------
---
>ref|XP_010830074.1| PREDICTED: olfactory marker protein [Bison bison bison]
------------------------------------------------------------
------------------------------------------------------------
------------------------------------------------------------
------------------------MAE--D-EPKPS---QLSMPLV-LDRDLTKQMRLRM
ESLTQRGQKRQDGEKLLRPS---------------------ESVYRIDFIQQH-RLQFER
WDVVLDQPGKVTITGTSQNWTPDLTNL-----------MTRQLLDPAAIFWRKEDS----
------EAMDWNEADALEFGERLSDLAKIRKVMYFLITF---SEGLEPTNLKASVVF--N
QL----------------------------------------------------------
---
>ref|XP_005493210.3| olfactory marker protein [Zonotrichia albicollis]
------------------------------------------------------------
------------------------------------------------------------
------------------------------------------------------------
------------------------MAA--R-----AE--TLELPFT-CDEQLTRRMRLRF
QSLQQRNMRAQDGERLLHPN---------------------EHIFRVDFIQQH-QLRFLR
WDMQLERPGKVTVTGTSQLWTPDLTHL-----------MNRQLLEPVGIFWKKPGT----
------EEVECNEADAQEFGERIAELAQIRKVMYFLLTF---TGGLEPAQLKGSIVF--K
A-----------------------------------------------------------
---
>gb|AAZ13851.1| olfactory marker protein, partial [Phodopus campbelli]
------------------------------------------------------------
------------------------------------------------------------
------------------------------------------------------------
------------------------------------------------------------
-SLKQRGEKRQDGEKLLRPA---------------------ESVYRLDFIQQQ-KLQFDR
WDVVLDKPGKVTITGTSQNWTPDLTNL-----------MTRQLLDPAAIFWRKEDS----
------DAMDWNEADAL-------------------------------------------
------------------------------------------------------------
---
>ref|XP_031603453.1| olfactory marker protein [Oreochromis aureus]
------------------------------------------------------------
------------------------------------------------------------
------------------------------------------------------------
------------------------MSK--E----------VKLPFR-LDVELTEVMRLRV
QSLQQRGQKRQEGERLLQSN---------------------EAVFRLDF-SNQ-SLQFSH
WKVWLAQPGRLTIMGTSQLWTPDLTNL-----------MTRQLLEPAGVFWRAAGDGD--
-----DVPVQCYEADADEFGERIAELAKVRKVMYFLFAF---SEGCSPETVDCSITF--M
V--DK-------------------------------------------------------
---
>ref|XP_007552411.1| PREDICTED: olfactory marker protein [Poecilia formosa]
------------------------------------------------------------
------------------------------------------------------------
------------------------------------------------------------
------------------------MDV--DKSSSEK----LVLEFK-EDTDLTEMMRRRV
SSLQKTGQKRQDGERLLLPH---------------------EAVHRLDF-PVQ-ELNFSR
WYFSLSGHGRVTITGISQHWTPDLTNL-----------MTRQLLEPIGTFWRNAEDPE--
-----DSPLKCLEADMQEFGERIAELAKVRKVMYFLFAY---KDGSTAGNLDCTIEF--I
PEK---------------------------------------------------------
---
>ref|XP_014916062.1| PREDICTED: olfactory marker protein [Poecilia latipinna]
------------------------------------------------------------
------------------------------------------------------------
------------------------------------------------------------
------------------------MDA--DKSSSEK----LVLEFK-EDTDLTEMMRRRV
SSLQKTGQKRQDGERLLLPH---------------------EAVHRLDF-PVQ-ELNFSR
WYFSLSGHGRVTITGISQHWTPDLTNL-----------MTRQLLEPIGTFWRNAEDPE--
-----DSPLKCLEADMQEFGERIAELAKVRKVMYFLFAY---KDGSTAGNLDCTIEF--I
PEK---------------------------------------------------------
---
>ref|XP_014862873.1| PREDICTED: olfactory marker protein [Poecilia mexicana]
------------------------------------------------------------
------------------------------------------------------------
------------------------------------------------------------
------------------------MSA--K----------TELHFR-LDAQLTEVMRLRV
QSLQQRSQKRQEGERLLQPN---------------------EAVYRLDF-SKQ-SLRFSH
WTVRLAQPGRLTIIAISQLWTPDLTNL-----------MTRQLLEPVGVFWRAATE----
-----DTPAQCYEADAAEFGERIAELAKVRKVMYFLFAF---AEGCSPESVDCSITF--I
V--DA-------------------------------------------------------
---
>dbj|BAL14437.1| olfactory marker protein [Berardius bairdii]
------------------------------------------------------------
------------------------------------------------------------
------------------------------------------------------------
------------------------MAE--D-EPNPT---QRDMPLV-LDEDLTKQMWLRV
ESLKRRGGKRQDGEKLPHPA---------------------ESVYRVDFIQQQ-RLQFER
WDVVLDKPGKVTITGTSQIWTPDLTNL-----------MTRQLLDPAAIFWLKEDS----
------VAMDWNEADALEFGERLSELAKIRKVMYFLITF---SEGVEPANLKTSVVF--S
QL----------------------------------------------------------
---
>gb|AQS27911.1| olfactory marker protein [Mesoplodon bidens]
------------------------------------------------------------
------------------------------------------------------------
------------------------------------------------------------
------------------------MAE--D-EPKPT---QLDMPLV-LDEDLTKRMRLRV
ESLKRRGGKRQDGEKLLQLA---------------------ESVYRVDFIQQQ-RLQFER
WDVLLDKPGKVTITGTSQIWTPDLTNL-----------MTRQLLDPAAIFWLKEDS----
------EAMDWNEADALEFGERLSQLAKIRKVMYFLTTF---SEGVEPANLTASVAF--S
QL----------------------------------------------------------
---
>ref|XP_009879529.1| PREDICTED: olfactory marker protein [Charadrius vociferus]
------------------------------------------------------------
------------------------------------------------------------
------------------------------------------------------------
------------------------MAA--E-----AG--TLELPFV-RDDQLTRCMRLRF
QSLQQKNVRPQDGEKLLRPN---------------------EHIYRVDFIRQH-NLRFLR
WNIQLERPGKVTVTGTSQHWTPDLTHL-----------MNRQLLEPVGIFWKKPGA----
------KEVECNEADAQEFGERIAELAQIRKVMYFLLAF---TDGLEPAQLKGSVVF--K
A-----------------------------------------------------------
---
>ref|XP_012803690.1| PREDICTED: olfactory marker protein [Jaculus jaculus]
------------------------------------------------------------
------------------------------------------------------------
------------------------------------------------------------
------------------------MAE--D-GPQQPR--QLEMPLV-LDQDLTKQMRLRV
ESLKQRGEKRQDGEKLLRPA---------------------ESVYRLDFTQQQ-KLQFER
WNVTLDKPGKVTITGTSQNWTPDLTNL-----------MTRQLLDPSAIFWRKEDS----
------EVMDWNEADALEFGERLSDLAKVRKAMYFLIAF---GEDVEPANLKASVVF--N
QLS---------------------------------------------------------
---
>ref|XP_020022690.1| olfactory marker protein [Castor canadensis]
------------------------------------------------------------
------------------------------------------------------------
------------------------------------------------------------
------------------------MAE--DRAQQQQ---QLDMPLV-LDQDLTKQMRLRV
ESLKQRGGKRQDGEKLLWPT---------------------ESVYRLDFTQQQ-KLQFER
WNVLLDKPGKVTITGTSQNWTPDLTNL-----------MTRQLLDPAAIFWRKEDS----
------DVMDWNEADALEFGERLSDLAKIRKVMYFLITF---GEGVEPANLKASVVF--S
QL----------------------------------------------------------
---
>gb|AQS27912.1| olfactory marker protein [Tasmacetus shepherdi]
------------------------------------------------------------
------------------------------------------------------------
------------------------------------------------------------
------------------------MAE--D-EPKPT---QLDMPLV-LDEDLTKQMRLRV
ESLKRRGGKRQDGEKLLQPA---------------------ESVYRVDFIQQQ-RLQFER
WDVLLDKPGKVTITGTSQIWTPDLTNL-----------MTRQLLDPAASFWRKEDS----
------EAMDWNEADALEFGERLSQLAKIRKVMYFLITF---SKGVEPANLKASVVF--S
QL----------------------------------------------------------
---
>ref|XP_010574908.1| PREDICTED: olfactory marker protein [Haliaeetus leucocephalus]
------------------------------------------------------------
------------------------------------------------------------
------------------------------------------------------------
------------------------MAA--E-----AG--MLELPFV-HDDQLTRCMRLRF
QSLQQKNMKPQDGEKLLHPN---------------------EHVYRVDFIRQH-NLRFLR
WDIQLERPGKVTVTGTSQHWTPDLTHL-----------MNRQLLEPVGIFWKKPGA----
------KEVECNEADAQEFGERIAELAQIRKVMYFLLAF---TDGLEPAQLKGSIVF--K
A-----------------------------------------------------------
---
>ref|XP_033060373.1| olfactory marker protein [Trachypithecus francoisi]
------------------------------------------------------------
--------------------------------------MGTPTPHTHPILRTGWGWEGPV
TKGGEKGRAEGRRGIPLVASSLHGPRLQPTWVLG--------------------------
----------------VGGSSTWAMAE--D-RPQQP---QLDMPLV-LDHDLTRQMRLRV
ESLKQRGEKRQDGEKLLRPV---------------------ESMYRLDFTQQQ-RLQFER
WHVVLDKPGKVTITGTSQNWTPDLTNL-----------MTRQLLDPIAIFWRKEDS----
------DAMDWNEADALEFGERLSDLAKIRKVMYFLITF---GEGVEPTNLKASVVF--N
QL----------------------------------------------------------
---
>ref|XP_032390337.1| olfactory marker protein [Etheostoma spectabile]
------------------------------------------------------------
------------------------------------------------------------
------------------------------------------------------------
------------------------MST--E----------LELPFR-LDTQLTEVMRLRV
QSLQQRGQKRQDGERLLLPN---------------------EAVYRLDF-SKQ-SLRFSR
WMVQLAQTGRLTVTATSQLWTPDLTNL-----------MTRQLLEPVGVFWRAAGDS---
-------PVQCYEADAHEFGERIAELAKVRKVMYFLFAF---ADGCSPETVDCSITF--T
V--DT-------------------------------------------------------
---
>ref|XP_010188258.1| PREDICTED: olfactory marker protein [Mesitornis unicolor]
------------------------------------------------------------
------------------------------------------------------------
------------------------------------------------------------
------------------------MAA--G-----AG--TLKLPFI-HDDQLTQCMRLRF
QSLQQKNMRPQDGEKLLHPN---------------------EHIYRVDFIQQH-NLRFLR
WDIQLERPGKVTVTGTSQHWTPDLTNL-----------MNRQLLEPVGIFWKKPGA----
------KEVECNEADAQEFGERIVELAQVRKVMYFLLAF---TDGLEPAQLRGSIVF--K
A-----------------------------------------------------------
---
>ref|XP_009694843.1| PREDICTED: olfactory marker protein [Cariama cristata]
------------------------------------------------------------
------------------------------------------------------------
------------------------------------------------------------
------------------------MAA--E-----AG--MLELPFI-RDDQLTRCMRLRF
QSLQQKNMRPQDGEKLLHPN---------------------EHIYRVDFIRQH-NLRFLR
WDIQLERPGKVTVTGTSQHWTPDLTHL-----------MNRQLLEPVGIFWKKPGA----
------KEVECNEADAQEFGERIAELAQIRKVMYFLLAF---ADGLEPAQLKGSVVF--K
A-----------------------------------------------------------
---
>ref|XP_010158882.1| PREDICTED: olfactory marker protein [Eurypyga helias]
------------------------------------------------------------
------------------------------------------------------------
------------------------------------------------------------
------------------------MAA--E-----AG--MLKLPFV-HDDQLTRCMRLRF
QSLQQKNMRPQDGEKLLHPN---------------------EHIYRVDFIRQH-NLHFLH
WDMQLERAGKVTVTGTSQHWTPDLTHL-----------MNRQLLEPVGIFWKKPGA----
------KEVECNEADAQEFGERVAELAQIRKVMYFLLAF---SDGLEPAQLKGYVVF--K
A-----------------------------------------------------------
---
>ref|XP_009564726.1| PREDICTED: olfactory marker protein [Cuculus canorus]
------------------------------------------------------------
------------------------------------------------------------
------------------------------------------------------------
------------------------MAA--G-----AG--MLELPFI-RDEQLTRCMRLRF
QSLQQKKLRPQDGEKLLHPN---------------------EHIYRVDFIQQH-NLRFLR
WSIQLERPGKVTVTGTSQHWTPDLTNL-----------MNRQLLEPVGIFWKKPGA----
------KEVECNEADAQEFGERIAELAQIRKVMYFLLTF---ADGLEPAQLKGSVIF--K
A-----------------------------------------------------------
---
>ref|XP_029303022.1| olfactory marker protein [Cottoperca gobio]
------------------------------------------------------------
------------------------------------------------------------
-------MRLER----EGERRRESKRAR------ERKRGRGSEIQNSTGD--------SS
ITASIHTGRLYSLLNPRIITSKSDMDN--AKAPSNT----MVLAFK-EDTALTEMMRLRV
SSLQRSGQKRQEGERLLLPH---------------------EAVYRLDF-PTQ-ELNFSR
WYFSLTAHGRATITGISQHWTPDLTNL-----------MTRQLLEPIGTFWRNANDPE--
-----DSPLKWLEADMQEFGERIAELAKVRKVMYFLFAF---KDGAVAANLNCSVEF--T
PDK---------------------------------------------------------
---
>gb|AQS27907.1| olfactory marker protein [Hexaprotodon liberiensis]
------------------------------------------------------------
------------------------------------------------------------
------------------------------------------------------------
------------------------MAE--D-GPEPT---QLDMPLV-LDQDLTRQMRLRV
ESLRQRGEKRQDGEKLLRPA---------------------ESVYRIDFIRQQ-RLQFER
WDVVLDKPGKVTITGTSQNWTPDLTNL-----------MTRQLLDPAAIFWREEDS----
------EAMDWNEADALEFGERLSGLAKIRKVMYFLLTF---SEGVEPANLKASVVF--S
QL----------------------------------------------------------
---
>ref|XP_009080143.1| PREDICTED: olfactory marker protein [Acanthisitta chloris]
------------------------------------------------------------
------------------------------------------------------------
------------------------------------------------------------
------------------------MAA--A-----AG--MLELPFI-RDEQLTRCMRLRC
QSLQQKNMRPQDGEKLLCPN---------------------EHIYRVDFIQQH-KLRFLH
WDIQLERPGKVTVTGTSQHWTPDLTPL-----------MNRQLLEPVGIFWKKPGA----
------QEVECNEADAQEFGERIAELAQIRKVMYFLLAF---TDSLEPAQLKASIVF--K
A-----------------------------------------------------------
---
>ref|XP_009876278.1| PREDICTED: olfactory marker protein [Apaloderma vittatum]
------------------------------------------------------------
------------------------------------------------------------
------------------------------------------------------------
------------------------MAA--E-----AR--MLELPFV-RDEQLTRCMRLRY
QSLQQRNVKPQDGEKLLRPN---------------------EHVYRVDFIQQH-NLRFLR
WDVQLERPGKVTVTGTSQLWTPDLTHL-----------MNRQLLEPVGIFWKKPGA----
------KEVESNEADAQEFGERIAELAQIRKVMYFLFAF---TDGLQPAHLKGSVVF--K
A-----------------------------------------------------------
---
>ref|XP_010193747.1| PREDICTED: olfactory marker protein [Colius striatus]
------------------------------------------------------------
------------------------------------------------------------
------------------------------------------------------------
------------------------MAT--E-----AR--MLELPFI-HDDQLTRCMHLRF
QSLQQKQVRPQDGEKLLHPN---------------------EHIYRVDFIQQH-DLRFLR
WDIQLDTPGKVAVTGTSQHWTPDLTHL-----------MNRQLLEPVGIFWKKPGA----
------KEVECNEADAQEFGERVAELAQIRKVMYFLFAF---TGGLEPAQLKGSIVF--K
A-----------------------------------------------------------
---
>ref|XP_008934623.1| PREDICTED: olfactory marker protein [Merops nubicus]
------------------------------------------------------------
------------------------------------------------------------
------------------------------------------------------------
------------------------MAA--Q-----AG--LLKLPLI-HDDQLTQRMRLRF
QSLQQKNVRPQDGEKLLRPH---------------------EHVYRVDFTRQH-NLRFLR
WDVRLERPGKVTVTGTSQLWTPDLTHLXXXXXXXXXXXMRGRLLEPVGIFWKKPGA----
------EEVECNEADAQEFGERVAELARVRRVMYFLLAF---ADGLEPAQLMGSVVF--K
A-----------------------------------------------------------
---
>ref|XP_006091116.1| olfactory marker protein [Myotis lucifugus]
------------------------------------------------------------
------------------------------------------------------------
------------------------------------------------------------
------------------------MAE--D-GPKQP---QISMPLV-LDEALTKQMRLRV
ESLKQRGEKRQDGEKLLRPA---------------------EFVYRLDFIQQQ-KLQFER
WDVLLDKPGKVTITGTSQNWTPDLTNL-----------MTRQLLEPAAIFWRMEGS----
------DAVDWNEADALEFGERLSELAKIRKVMYFLITF---GEGMEPANLKASVVF--N
QL----------------------------------------------------------
---
>ref|XP_032976749.1| olfactory marker protein [Rhinolophus ferrumequinum]
------------------------------------------------------------
------------------------------------------------------------
------------------------------------------------------------
------------------------MAE--D-GPKQP---QLSMPLV-LDEHLTQQLRLRV
ESLKQRGEKRQDGEKLLRPA---------------------ESVYHLKFTQQQ-KLQFER
WDVVLDKPGKVTITGTSQNWTPDLTNL-----------MTRQLLEPAAIFWRKEDS----
------EVMDWNEADALEFGERLSELAKIRKVMYFLITF---GEGLEPANLKVSVVF--N
QL----------------------------------------------------------
---
>ref|XP_030124269.2| olfactory marker protein [Taeniopygia guttata]
------------------------------------------------------------
------------------------------------------------------------
------------------------------------------------------------
------------------------MAA--E-----AG--MLELPFT-CDEQLTRRMRLRF
QSLQQRNMRPQDGERLLRPN---------------------EHIYRVDFIQQH-QLRFLR
WDVQLESPGKVTVTGTSQHWTPDLTHL-----------MNRQLLEPVGIFWKKPGA----
------EEVQCNEADAQEFGERIAELAQIRKVMYFLLTF---TGGLEPAQLKGSIIF--K
A-----------------------------------------------------------
---
>ref|XP_005038349.1| PREDICTED: olfactory marker protein [Ficedula albicollis]
------------------------------------------------------------
------------------------------------------------------------
------------------------------------------------------------
------------------------MAA--E-----AG--LLELPLT-RDEQLTRRMRLRF
QSLQQRGGRPQDGEKLLHPN---------------------EHIYRLEFSQQH-QLRFLR
WRLRLGAPGTVAVTGTSQHWTPDLTHL-----------MRRQLLEPVGIFWRRLGA----
------EEVECNEADAQEFGERIAELARIRKVMYFLLTF---TGGLEPAQLKGSIVF--R
V-----------------------------------------------------------
---
>ref|XP_034370705.1| olfactory marker protein [Arvicanthis niloticus]
------------------------------------------------------------
------------------------------------------------------------
------------------------------------------------------------
------------------------MAE--D-GPQKQ---QLDMPLV-LDQDLTKQMRLRV
ESLKQRGEKKQDGEKLLRPA---------------------ESVYRLDFTQQQ-KLQFDH
WNVVLDKPGKVTITGTSQNWTPDLTNL-----------MTRQLLDPAAIFWRKEDS----
------DAMDWNEADALEFGERLSDLAKIRKVMYFLITF---GEGVEPANLKASVVF--N
QL----------------------------------------------------------
---
>ref|XP_030187556.1| olfactory marker protein [Lynx canadensis]
------------------------------------------------------------
------------------------------------------------------------
------------------------------------------------------------
------------------------MAE--D-GPKPP---QLNMPLV-LDHNLTRQMRLRV
ESLKQRGEKRQDGEKLLRPA---------------------ESVYRLDFIQQQ-KLQFER
WDVVLDKPGKVTITGTSQNWTPDLTNL-----------MTRQLLDPAAIFWHKEDS----
------DTMDWNEADALEFGERLSDLAKIRKVMYFLIAF---SEGLEPANLKASVVF--N
QL----------------------------------------------------------
---
>ref|XP_030685319.1| olfactory marker protein [Nomascus leucogenys]
------------------------------------------------------------
------------------------------------------------------------
------------------------------------------------------------
------------------------MVE--D-RPQQP---QLDMPLV-LDQGLTRQMRLRV
ESLKQRGEKRQDGEKLLQPA---------------------ESVYRLNFTQQQ-RLQFER
WNVVLDKPGKVTITGTSQNWTPDLTNL-----------MTRQLLDPTAIFWRKEDS----
------DAMDWNEADALEFGERLSDLAKIRKVMYFLITF---GEGVEPANLKASVVF--N
QL----------------------------------------------------------
---
>ref|XP_028581732.1| olfactory marker protein [Podarcis muralis]
------------------------------------------------------------
------------------------------------------------------------
------------------------------------------------------------
------------------------MAS--E-----AA--ELELHLV-QDVELTRCMRLRV
ESLQQRNEKPQDGEKLLQAN---------------------EFVYRLDF-SRQHGLSFLR
WNVLLEKPGKVTIIGTSQHWTPDLTNL-----------MRRQLLEPVAVFWKKAGA----
-----QE-VDWNEADALEFGERLVELARIRKVMYFLLAY---TDGLEPAQLKCSVVF--K
V-----------------------------------------------------------
---
>ref|XP_005890716.1| PREDICTED: olfactory marker protein [Bos mutus]
------------------------------------------------------------
------------------------------------------------------------
------------------------------------------------------------
------------------------MAE--D-EPKPS---QLSMPLV-LDRDLTKQMRLRM
ESLTQRGQKRQDGEKLLRPS---------------------ESVYRIDFIQQH-RLQFER
WDVVLDQPGKVTITGTSQNWTPDLTNL-----------MTRQLLDPAAIFWRKEDS----
------EAMDWNEADALEFGERLSDLAKIRKVMYFLITF---SEGLEPANLKASVVF--N
QL----------------------------------------------------------
---
>ref|XP_014645838.1| PREDICTED: olfactory marker protein [Ceratotherium simum simum]
------------------------------------------------------------
------------------------------------------------------------
------------------------------------------------------------
------------------------MAE--D-EPRRP---QLDMPLV-PDEYLTRQMRLRV
ESLRQRGEKRQDGEKLLRPA---------------------EAVYRLDFVQQH-KLQFER
WDVVLDKPGKVTITGTSQNWTPDLTNL-----------MTRQLLDPTAIFWRKEDS----
------EAVDWNEADALEFGERLSELARIRRVMYFLITF---SDGLEPANLKASVVF--S
QL----------------------------------------------------------
---
>ref|XP_007079109.1| PREDICTED: olfactory marker protein [Panthera tigris altaica]
------------------------------------------------------------
------------------------------------------------------------
------------------------------------------------------------
------------------------MVV--A----RP-----VLVVG-LGGGFSGTLGMGS
KALGVECG------VLLRPA---------------------ESVYRLDFIQQQ-KLQFER
WDVVLDKPGKVTITGTSQNWTPDLTNL-----------MTRQLLDPAAIFWHKEDS----
------DTMDWNEADALEFGERLSDLAKIRKVMYFLIAF---SEGLEPANLKASVVF--N
QL----------------------------------------------------------
---
>dbj|BAD06251.1| olfactory marker protein, partial [Misgurnus anguillicaudatus]
------------------------------------------------------------
------------------------------------------------------------
------------------------------------------------------------
------------------------------------------------------------
------------------------------------------------------------
--------------------------------------MTRQLLEPIGQFWRNAGDPE--
-----DSPIKCLEADIQEFGERIAEMAKIRKVMY--------------------------
------------------------------------------------------------
---
>ref|XP_016141202.1| PREDICTED: olfactory marker protein [Sinocyclocheilus grahami]
------------------------------------------------------------
------------------------------------------------------------
------------------------------------------------------------
-----------------MG-----------------S--ETELSFA-EDLQLAEVMRLRV
QSLQQKGQKRQDGERLLLPH---------------------ESVYRLDF-SQQ-DLSFLR
WNTGLRGTGRFTVTGICQLWTPDLTNL-----------MTRQLLEPIGQFWRNAGDP--E
-----DSPIKCLEADIQEFGERIVELAKVRKVMYFLFAF---KEGATKEKISCSLTF--H
KNH---------------------------------------------------------
---
>ref|XP_032708893.1| olfactory marker protein [Lontra canadensis]
------------------------------------------------------------
------------------------------------------------------------
------------------------------------------------------------
------------------------MAE--D-GPKQP---QLSMPLV-LDQDLTKQMRLRV
ESLKQRGEKRPDGEKLLRPA---------------------ESVYRLDFVQQQ-KLQFER
WDVVLDKPGKVTITGTSQNWTPDLTNL-----------MTRQLLDPAAIFWRKEDS----
------EAMDWNEADALEFGERLSDLAKIRKVMYFLITF---GEGLEPADLKASVVF--N
QL----------------------------------------------------------
---
>ref|XP_026640143.1| olfactory marker protein [Microtus ochrogaster]
------------------------------------------------------------
------------------------------------------------------------
------------------------------------------------------------
------------------------MAE--D-GPPKQ---QLDMPLV-LDQDLTKQMRLRV
ESLKQRGEKRQDGEKLLRPA---------------------ESVYRLDFIQQQ-KLQFDR
WDVVLDKPGKVTITGTSQNWTPDLTNL-----------MTRQLLDPAAIFWRKEDS----
------DVMDWNEADALEFGERLSDLAKIRKVMYFLITF---GEGVEPANLKASVVF--N
QL----------------------------------------------------------
---
>ref|XP_033001892.1| olfactory marker protein [Lacerta agilis]
------------------------------------------------------------
------------------------------------------------------------
------------------------------------------------------------
------------------------MAS--E-----AS--ELEFHLV-QDVELTRCMRLRV
ESLRQRNEKPQDGEKLLQAN---------------------EFVYRLDF-LRQQGLRFLR
WNVALEKPGKVTIIGTSQHWTPDLTNL-----------MRRQLLEPVGVFWKKAGS----
-----QE-VDWNEADALEFGERLVELARIRKVMYFLLAY---ADGLEPAQLKCSVVF--K
V-----------------------------------------------------------
---
>ref|XP_022070649.1| olfactory marker protein [Acanthochromis polyacanthus]
------------------------------------------------------------
------------------------------------------------------------
------------------------------------------------------------
------------------------MST--E----------LELPFR-LDTQLTEMMRLRV
QSLQQRGQKRQEGERLLQAN---------------------EAVYRLDF-SQQ-SLRFSH
WTVRLAQAGRLTITATSQLWTPDLTNL-----------MTRQLLEPAGVFWRAVGDAS--
-----DAPVQCYEADADEFGERIAELAKVRKVMYFLFAF---EEGCSPETVDGSITF--T
A--DS-------------------------------------------------------
---
>ref|XP_023119329.1| olfactory marker protein [Amphiprion ocellaris]
------------------------------------------------------------
------------------------------------------------------------
------------------------------------------------------------
------------------------MST--E----------LELPFR-LDTQLTEVMRLRV
QSLQQRGQKRQEGERLLQAN---------------------EAVYRLDF-SKQ-SLRFSH
WTVRLAQAGRLTITATSQLWTPDLTNL-----------MTRQLLEPAGVFWRAAGYAS--
-----DAPVQCYEADVDEFGERIAELAKVRKVMYFLFAF---EEGCSPEAVDGSITF--T
V--ES-------------------------------------------------------
---
>ref|XP_032022879.1| olfactory marker protein [Hylobates moloch]
------------------------------------------------------------
------------------------------------------------------------
------------------------------------------------------------
------------------------MVE--D-RPQQP---QLDMPLV-LDQGLTRQMRLRV
ESLKQRGEKRQDGEKLLRPA---------------------ESVYRLNFTQQQ-RLQFER
WNVVLDKPGKVTITGTSQNWTPDLTNL-----------MTRQLLDPTAIFWRKEDS----
------DAMDWNEADALEFGERLSDLAKIRKVMYFLITF---GEGVEPANLKASVVF--N
QL----------------------------------------------------------
---
>ref|XP_017591473.1| PREDICTED: olfactory marker protein [Corvus brachyrhynchos]
------------------------------------------------------------
------------------------------------------------------------
------------------------------------------------------------
------------------------MAA--E-----AG--MLELPFT-RDEQLTRCMRLRF
QSLQQKNARPQDGEKLLCPN---------------------EHIYRVDFIQQH-RLRFLR
WDMQLERPGKVTVTGTSQHWTPDLTHL-----------MNRELLEPVGIFWKKLGA----
------KEVECNEADAQEFGERIAELAQIRKVMYFLLTF---TGGLEPAQLKGSVVF--K
A-----------------------------------------------------------
---
>ref|XP_030814188.1| olfactory marker protein [Camarhynchus parvulus]
------------------------------------------------------------
------------------------------------------------------------
------------------------------------------------------------
------------------------MAA--G-----AG--MLELPFT-CDEQLTRRMRLRF
QSLQQRNMRGQDGERLLRPN---------------------EHIYRVDFIQQH-QLCFLH
WNVQLERPGKVTVTGTSQLWTPDLTHL-----------MNRQLLEPVGIFWKKPGA----
------EEVECNEADAQEFGERIAELAQIRKVMYFLLTF---TGGLEPAQLKGSIVF--K
A-----------------------------------------------------------
---
>ref|XP_006059662.1| olfactory marker protein [Bubalus bubalis]
------------------------------------------------------------
------------------------------------------------------------
------------------------------------------------------------
------------------------MAE--D-EPKPS---PLSMPLV-LDRDLTKQMRLRV
ESLTQRGQKRQDGEKLLRPS---------------------ESVYRIDFIQQH-RLQFER
WDVVLDQPGKVTITGTSQNWTPDLTNL-----------MTRQLLDPAAIFWRKEDS----
------EAMDWNEADALEFGERLSDLAKIRKVMYFLITF---SEGLEPANLKASVVF--N
QL----------------------------------------------------------
---
>ref|XP_028373180.1| olfactory marker protein [Phyllostomus discolor]
------------------------------------------------------------
------------------------------------------------------------
------------------------------------------------------------
------------------------MAE--D-GPKQP---QLSMPLV-LDQDLTKQMRLRV
ETLKQRGEKRQDGEKLLRPA---------------------ESVYRLDFIQQQ-KLQFDR
WDVVLDKPGKVTITGTSQNWTPDLTNL-----------MTRQLLDPAAIFWRKEDS----
------DAMDWNEADALEFGERLSDLAKIRKVMYFLITF---SEGLEPANLKASVVF--N
QL----------------------------------------------------------
---
>ref|XP_032907489.1| olfactory marker protein [Catharus ustulatus]
------------------------------------------------------------
------------------------------------------------------------
------------------------------------------------------------
------------------------MAA--E-----AG--MLELPFT-CDEQLTRRMRLRF
QSLQQKNGRPQDGEKLLRPN---------------------EHIYRVDFIQQH-KLRFLR
WDVQLDRPGKVTVTGTSQHWTPDLTHL-----------MKRQLLEPVGIFWKKLGA----
------KEVESNEADAQEFGERIAELAQIRKVMYFLLTF---TGGLEPAQLKGSIVF--K
V-----------------------------------------------------------
---
>ref|XP_027798361.1| olfactory marker protein [Marmota flaviventris]
------------------------------------------------------------
------------------------------------------------------------
------------------------------------------------------------
------------------------MAE--D-GPQKQ---QLDMPLV-LDKDLTKQMRLRV
ESLKQRGEKRQDGEKLLRPA---------------------ESVYRLDFTQQQ-RLQFER
WNVALDKPGKVTITGTSQNWTPDLTNL-----------MTRQLLDPAAIFWRKEDS----
------DAMDCNEADALEFGERLSDLAKIRKVMYFLITF---GEGLEPADLKASVVF--S
QL----------------------------------------------------------
---
>ref|XP_015707983.1| olfactory marker protein [Coturnix japonica]
------------------------------------------------------------
------------------------------------------------------------
------------------------------------------------------------
------------------------MAA--E-----AG--ELKLPFI-HDDQLTRCMRLRA
QSLQQKNAKPQDGEKLLRPN---------------------EHIYRVDFIQQH-NLRFLR
WDIQLESSGKVMVTGTSQHWTPDLTHL-----------MNRQLLEPVGIFWKKPGA----
------KEVEYNEADAQEFGERLVELAKIRKVMYFLLAF---TDGLEPAQLKGSIIF--K
A-----------------------------------------------------------
---
>ref|XP_010224808.1| PREDICTED: olfactory marker protein [Tinamus guttatus]
------------------------------------------------------------
------------------------------------------------------------
------------------------------------------------------------
------------------------MAA--K-----AG--ELQVPFV-RDDQLTRCMRLRV
QSLQQKNEKPQDGEKLLRPN---------------------EHIYRVDFTQQH-GLRFLR
WEIQMERSGKVTVTGTSQHWTPDLTHL-----------MNRQLLEPAGIFWKKPGA----
------KEVECNEADAQEFGERLVELAKIRKVMYFLLAF---TDGLEPAQLKGSVVF--K
A-----------------------------------------------------------
---
>ref|XP_019380049.1| PREDICTED: olfactory marker protein [Gavialis gangeticus]
------------------------------------------------------------
------------------------------------------------------------
------------------------------------------------------------
------------------------MAA--G-----AA--ELELPFV-LDEQLTKCMRLRV
QSLQQRSERPQDGEKLLRPN---------------------EYISRVDFVRQH-NLRFLR
WRVRLGKPGKVTVVGISQHWTPDLTNL-----------MTRQLLEPAGIFWKKPEL----
------KEVEYNEADAQEFGERLSELAKIRKVMYFLLAF---ADGLEPAHLKCSIVF--K
G-----------------------------------------------------------
---
>ref|XP_034282986.1| olfactory marker protein [Pantherophis guttatus]
------------------------------------------------------------
------------------------------------------------------------
------------------------------------------------------------
------------------------MSS--E-----EA--ELELHLV-QDVQLTEVMRIRV
TTLQQKNEKPQDGEKLLQDN---------------------EFVFRLDF-SHQHGLCFQN
WKVILEQPGKATIIGTSQHWTPDLTNL-----------MRRQLLDPVGVFWKKPDA----
-----PDVVDCNEADALEFGERLVELAKIRKVMYFLVAF---SDGLEPAHLKCSVIF--K
I-----------------------------------------------------------
---
>ref|XP_010288673.1| PREDICTED: olfactory marker protein [Phaethon lepturus]
------------------------------------------------------------
------------------------------------------------------------
------------------------------------------------------------
------------------------MAA--E-----AG--LLELPFV-RDDQLTRCMRLRF
QSLQQKNVRPQDGEKLLRPN---------------------EHVYRVDFIRQH-DLRFLR
WNIQLERPGKVTVTGTSQHWTPDLTHL-----------MNRQLLEPVGIFWKKPGA----
------KEVECNEADAQEFGERIAELAQIRKVMYFLLAF---TDGLEPAQLKGSVVF--K
A-----------------------------------------------------------
---
>ref|XP_010305236.1| PREDICTED: olfactory marker protein [Balearica regulorum gibbericeps]
------------------------------------------------------------
------------------------------------------------------------
------------------------------------------------------------
------------------------MAA--E-----AG--MLELPFV-RDDQLTRCMRLRF
QSLQQKNARPQDGEKLLHPN---------------------EHVYRVDFIRQH-NLHFLR
WDIQLERPGKVMVTGTSQHWTPDLTHL-----------MNRQLLEPVGIFWKKPGA----
------KEVECNEADAQEFGERIAELAQIRKVMYFLLTF---TDGLEPAQLKGSVVF--K
A-----------------------------------------------------------
---
>ref|XP_020633504.1| olfactory marker protein [Pogona vitticeps]
------------------------------------------------------------
------------------------------------------------------------
------------------------------------------------------------
------------------------MAS--G-----AS--ELELPLV-QDVPLTRCMRLRA
QSLQQKNEKAQEGEKLLQPN---------------------EFVYRVDF-ARQRGLRFLR
WHVALGKPGKVTVIGTSQHWTPDLTHL-----------MRRQLLEPVAVFWKKPGS----
-----EE-VECNEADALEFGERLAELARIRKVMYFLLVY---AEGLDPAHLKCSVVF--T
V-----------------------------------------------------------
---
>ref|XP_015680961.1| olfactory marker protein [Protobothrops mucrosquamatus]
------------------------------------------------------------
------------------------------------------------------------
------------------------------------------------------------
------------------------MSS--E-----AA--ELEMHLV-QDAQLTEIMRIRG
KSLQQKNEKPQDGEKLLQDH---------------------EFVFRLDF-SRQHGLRFLR
WKVVLDRPGQATIIGTSQHWTPDLTHL-----------MRRQLLEPVGVFWKTPEA----
-----PDVIECNEADALEFGERLVELAKIRKAMYFLIAF---ADGLEPTHLKCSVIF--R
I-----------------------------------------------------------
---
>ref|XP_015806164.1| PREDICTED: olfactory marker protein [Nothobranchius furzeri]
------------------------------------------------------------
------------------------------------------------------------
------------------------------------------------------------
------------------------MD--KEKSPSEK----FVLEFK-EDAALTEMMRLRV
SSLQKSGQKRQDGERLLLPY---------------------EVVSRLDF-PVQ-ELNFSH
WYFSLSGHGRVTITGISQHWTPDLTHL-----------MTRQLLEPIGTFWRNADDPE--
-----DLPLKCLEADMQEFGERIAELAKVRKVMYFLLAF---KEGAEAANLSCSIEF--L
PEK---------------------------------------------------------
---
>ref|XP_004569701.1| olfactory marker protein [Maylandia zebra]
------------------------------------------------------------
------------------------------------------------------------
------------------------------------------------------------
------------------------MDADEAKSPSNT----IVLEFK-EDTALTEMMRLRV
SSLQRSGQKRQDGERLLLPY---------------------EAVYRLDF-AIQ-ELNFSR
WYFSLSGYGRVTITGICQHWTPDLTNL-----------MTRQLLEPIGTFWRNAGDPE--
-----DSQLKCLEADMQEFGERIAELAKVRKVMYFLLAF---KDGAEAANLNCSIEF--T
TEK---------------------------------------------------------
---
>ref|XP_032627407.1| olfactory marker protein [Chelonoidis abingdonii]
------------------------------------------------------------
------------------------------------------------------------
------------------------------------------------------------
------------------------MAG--N-----AS--ELEFLFV-QDVQLTKCMRLRA
QSLQQRNERPQDGEKLLRPN---------------------EYIYRVDFVRQH-KLHFLH
WKIQMEKAGKVMVTGTSQHWTPDLTNL-----------MNRQLLEPVGIFWKKPGT----
------KEVECNEADAQEFGERLMELAKIRKVMYFLLTF---TDGLDPAHLKCSVVF--K
A-----------------------------------------------------------
---
>ref|XP_019725185.1| PREDICTED: olfactory marker protein [Hippocampus comes]
------------------------------------------------------------
------------------------------------------------------------
------------------------------------------------------------
------------------------MAS--T----------LELPFR-PDPQLTEVMRLRV
QSLQQRSQKRQDGERLLQPN---------------------EAVYRLDF-TKQ-SLRFSH
WTVRLPQSGCLTITATSQLWTPDLTHL-----------MTRQLLEPPGVFWRAASDAR--
-----EAETKCYEADAHEFGERIAELAKVRKVMYFLFAF---GEGCSPETVDCSITF--T
GSGDC-------------------------------------------------------
---
>ref|XP_005867097.1| PREDICTED: olfactory marker protein [Myotis brandtii]
------------------------------------------------------------
------------------------------------------------------------
------------------------------------------------------------
------------------------MAE--D-GPKQP---QISMPLV-LDEALTKQMRLRV
ESLKQRGEKRQDGEKLLRPA---------------------EFVYRLDFIQQQ-KLQFER
WDVLLDKPGKVTITGTSQNWTPDLTNL-----------MTRQLLEPAAIFWRMEGS----
------DAVDWNEADALEFGERLSELAKIRKVMYFLITF---GEGMEPANLKASVVF--N
QL----------------------------------------------------------
---
>gb|AAZ13849.1| olfactory marker protein, partial [Phodopus roborovskii]
------------------------------------------------------------
------------------------------------------------------------
------------------------------------------------------------
------------------------------------------------------------
-SLKQRGEKRQDGEKLLRPA---------------------ESVYRLDFIQQQ-KLQFDR
WDVVLDKPGKVTITGTSQNWTPDLTNL-----------MTRQLLDPAAIFWRKEDS----
------DAMDWNEADAL-------------------------------------------
------------------------------------------------------------
---
>ref|XP_029111178.1| olfactory marker protein [Scleropages formosus]
------------------------------------------------------------
------------------------------------------------------------
------------------------------------------------------------
------------------------MES--L----------LQLPFQ-EDRQLTEMMRLRV
QSLEQRGQKRQEGERLLRPG---------------------ELVYRLDF-PQQ-NLRFAR
WAVRLSAPGRLTVVATSQHWTPDLTPL-----------MTRQLLEPAGLFWRSPGDGD--
-----GDVPKCYEADTQEFGERIAELAKIRKVMFFLLEF---EDGAEPATVDCAIVF--R
AL--Q-------------------------------------------------------
---
>ref|XP_026373944.1| olfactory marker protein [Ursus arctos horribilis]
-------------------------MRG------RWLQASAGVAAHLQSAGPSVPCPPYP
RARGSSSLSSERQLPTSLPSLLPHAASLLHKQAVLGSQVVRAVSTAIDISSLVPGEPGTL
LPPGSVSLTASWRRRAEALG----ASHAHFEDGPG---GAGPGGPEVGGASSGACGP---
----AARSRAPRRR----GGSSTGMAE--D-APKQLQ---LSMPLL-LDHDLTRQMRLRV
ESLKQRGEKRQDGEKLLRPA---------------------EAVYRLDFVQQH-RLQFER
WDVVLDKPGKVTITGTSQNWTPDLTNL-----------MTRQLLDPAAIFWRKEDGDA--
------DAVDWNEADALEFGERLSDLAKIRKVMYFLITF---SEGLEPADLKASVVF--N
QL----------------------------------------------------------
---
>ref|XP_009905253.1| PREDICTED: olfactory marker protein [Picoides pubescens]
------------------------------------------------------------
------------------------------------------------------------
------------------------------------------------------------
------------------------MAA--E-----AG--LLKLPFT-RDDQLTRCMRLRF
QSLQQKNLRPQDGEKLLQAH---------------------EHVYRVDFGRQD-SLRFLR
WDIQLDGPGKVTVTGTSQHWTPDLTHL-----------MNRQLLEPAGIFWKKPGA----
------REVECNEADAQEFGERVAELARIRKVMYFLLAF---TEGLEPAQLKASIVF--K
A-----------------------------------------------------------
---
>ref|XP_009986947.1| PREDICTED: olfactory marker protein, partial [Tauraco erythrolophus]
------------------------------------------------------------
------------------------------------------------------------
------------------------------------------------------------
------------------------------------------------DDQLTRCMRLRF
QSLQQKNVRPQDGEKLLRPN---------------------EHVYRVDFIRQH-NLRFLR
WDIQLERPGKVMVTGTSQHWTPDLTHL-----------MNRQLLEPVGIFWKKPGA----
------KEVECNEADAQEFGERIAELAQIRKVMYFLLTF---TDGLEPAHLKGSIVF--K
A-----------------------------------------------------------
---
>ref|XP_018425255.1| PREDICTED: olfactory marker protein [Nanorana parkeri]
------------------------------------------------------------
------------------------------------------------------------
------------------------------------------------------------
------------------------MCRSSWQKPQVESNDVLERDHSDRNRVLDRAVAAVA
ACVNEPSLSGLLGTKQLTPNPAATSPPFLFQAEAHLECYKIKYIYRLDF-GKQ-KLRFLW
WKVHLKTPGKVVITGTSQHWTPDLTNL-----------MSRQLLDPPAIFWMNTGQ----
------TEVDCNEADAQEFGERLCELAKIRKVMYFVFAF---LDGADPSNIQCSVGF--K
A-----------------------------------------------------------
---
>ref|XP_004382047.1| olfactory marker protein [Trichechus manatus latirostris]
------------------------------------------------------------
------------------------------------------------------------
------------------------------------------------------------
------------------------MAE--D-EPQKP---QLEMPLV-LEEFLTKQMRLRV
ESLKQRGEKRRDGEKLLQPV---------------------ESVYRLDFTQQQ-KLQFER
WNVVLDKVGKVTITGTSQIWTPDLTNL-----------MTRQLLDPAAIFWRKEDS----
------DAMHCNEADALEFGERLSDLAKIRKVMYFLITF---GEGVEPANLKASVVF--N
QL----------------------------------------------------------
---
>ref|XP_009474759.1| PREDICTED: olfactory marker protein [Nipponia nippon]
------------------------------------------------------------
------------------------------------------------------------
------------------------------------------------------------
------------------------MAA--E-----AG--MLQLPFV-HDDQLTRRMRLRF
QSLQQKNVRPQDGEKLLRPN---------------------EHIYRVDFIRQH-NLRFLR
WDMQLERPGKVTVTGTSQHWTPDLTHL-----------MNRQLLEPVGIFWKKPGA----
------KEVECNEADAQEFGERIAELARIRKVMYFLLAF---TDSLEPAQLKGSIIF--K
A-----------------------------------------------------------
---
>ref|XP_023391317.1| olfactory marker protein [Pteropus vampyrus]
-----------------------MEVVVRVVATAIDISGLVPEEPVT-------------
-----------------LLPACGASISTSAKSGEEAFGDFHPHTHPILRIGWGWKGPVAK
RGGDKGRVSGRRGPFLLASCLGREAPAHSAPRHR--------------------------
----------------QRQQQQLAMAE--D-GPKQP---QLIMPLV-LDKDLTKQMRLRV
ESLKQRGEKRQDGEKLLRPA---------------------ESVYRLDFIQQQ-KLQFER
WDVVLDKPGKVTITGTSQNWTPDLTNL-----------MTRQLLDPAAIFWLKEDS----
------DAMDWNEADALEFGERLSELAKIRKVMYFLITF---GEGVEPANLKASVVF--N
QL----------------------------------------------------------
---
>ref|XP_004683286.1| PREDICTED: olfactory marker protein [Condylura cristata]
------------------------------------------------------------
------------------------------------------------------------
------------------------------------------------------------
------------------------MAE--D-GPQKP---QLDMPLV-LDEDLTKQMRLRV
ESLKQRGEKRQDGEKLLRPA---------------------ESVYRLDFIQQQ-KLQFER
WNVVLDKPGKVTITGTSQNWTPDLTNL-----------MTRQLLDPAAIFWRKEDS----
------EAMDWNEADAQEFGERLSELAKIRKVMFFLITF---GEGVEPANLKASVVF--N
QL----------------------------------------------------------
---
>ref|XP_008280700.1| PREDICTED: olfactory marker protein [Stegastes partitus]
------------------------------------------------------------
------------------------------------------------------------
------------------------------------------------------------
------------------------MST--E----------LELPFR-LDTQLTEVMRLRV
QSLQQRGQKRQEGERLLQAN---------------------EAVYRLDF-SKQ-SLRFSH
WTVRLTQLGRLTITATSQLWTPDLTNL-----------MTRQLLEPAGVFWRAAGDAS--
-----DAPVQCYEADADEFGERIAELAKVRKVMYFLFAF---EEGCSPETVDGSITF--I
T--DS-------------------------------------------------------
---
>ref|XP_015266020.1| PREDICTED: olfactory marker protein [Gekko japonicus]
------------------------------------------------------------
------------------------------------------------------------
------------------------------------------------------------
------------------------MVS--E----------LELPLV-QDVELTNCMRLRV
QSLQQKNEKPQDGEKLLQPN---------------------EFVYRVDF-TQQHNLRFVR
WNVALENPGKVDVIGTSQHWTPDLTNL-----------MRRQLLEPVGVFWKTPDS----
-----PE-VECNEADALEFGERLVELAKIRKVMFFLLAY---AEGLEPAHLKCSVVF--R
V-----------------------------------------------------------
---
>ref|XP_020794304.1| olfactory marker protein [Boleophthalmus pectinirostris]
------------------------------------------------------------
------------------------------------------------------------
------------------------------------------------------------
------------------------MDQ--TNAQSET----IVLNFS-EDRALTEMMRMRV
SSLQRSGQKRQEGERLLLPN---------------------EAVYRLDF-PKQ-DLSFQQ
WHFSLRAHGRVTITGISQHWTPDLTNL-----------MSRQLLEPIGTFWRNAADPP--
-----DSLLKCLEADMQEFGERIAELAKVRRVMYFLLAF---KEGAEADHLSCAIQF--T
AHK---------------------------------------------------------
---
>ref|XP_029028490.1| olfactory marker protein [Betta splendens]
------------------------------------------------------------
------------------------------------------------------------
------------------------------------------------------------
------------------------MSA--D----------LELRFL-PDSQLTEVMRLRV
QSLQQRGQRRQDGERLLRPN---------------------EAVYRLDF-SQQ-ALRFSH
WTVRLARPGRLTVTATSQLWTPDLTHL-----------MTRQLLEPAGVFWRAPGDGG--
-----DAPAQCYEADAHEFGERIGELAKVRKVMYFLFAF---ADGCSPDTIDCSITF--T
A--DC-------------------------------------------------------
---
>gb|AQS27917.1| olfactory marker protein [Eubalaena australis]
------------------------------------------------------------
------------------------------------------------------------
------------------------------------------------------------
------------------------MAE--D-EPKPT---QLDMPLV-LDEDLTKQMRLRV
ESLKRRGGKRQDGEKLLQPA---------------------ESVYRIDFIQQQ-RLQFER
WDVVLDKPGKVTVTGTSQIWTPDLTNL-----------MTRQLLDPAAIFWRKEDS----
------EAMDWNEADALEFGERLSELAKIRKVMYFLITF---SEGVEPANLKASVVF--S
QL----------------------------------------------------------
---
>ref|XP_029372613.1| olfactory marker protein [Echeneis naucrates]
------------------------------------------------------------
------------------------------------------------------------
------------------------------------------------------------
------------------------ME--KATAASNA----MVLPFK-EDTALTEMMRLRV
SSLQRSGQKRQDGERLLLPH---------------------EAVYRLDF-HNQ-ELNFSR
WYFSLSGHGRVTITGISQHWTPDLTNL-----------MTRQLLEPIGTFWRNLNDPE--
-----DSPLKCLEADMQEFGERIAELAKVRKVMYFLFAF---REGAEAANLSCSVEF--T
PEN---------------------------------------------------------
---
>gb|TTI30675.1| Olfactory marker protein [Bagarius yarrelli]
------------------------------------------------------------
------------------------------------------------------------
------------------------------------------------------------
--------------------------------MASEN--EMELEFA-EDLQLTEVMRLRV
QSLQQRGQKRQDGERLLLPH---------------------EAVYRLDF-TDQ-ELTFSH
WNVTLTGVGRLSITGISQLWTPDLTNL-----------MTRQLLEPTGQFWRSAGDP--E
-----DAPIKCLEADIQEFGERIAELAKVRKVMYFLFAF---KEGVEKNGVKCSVVF--T
RN--E-------------------------------------------------------
---
>ref|XP_010137130.1| PREDICTED: olfactory marker protein [Buceros rhinoceros silvestris]
------------------------------------------------------------
------------------------------------------------------------
------------------------------------------------------------
------------------------MAA--K-----AG--MLELPFV-HDDQLTQCMQLRF
QSLQQKNMRPQDGEKLLLPN---------------------EHIYRVDFIRQH-NMCFLH
WDIQLETPGKVTVTGTSQHWTPDLTHL-----------MNRQLLEPVGIFWKKPGA----
------KEVKCNEADAQEFGERIAELAQIRKVMYFLLTF---TDGLEPAQLKGSIVF--K
A-----------------------------------------------------------
---
>ref|XP_010010480.1| PREDICTED: olfactory marker protein [Nestor notabilis]
------------------------------------------------------------
------------------------------------------------------------
------------------------------------------------------------
------------------------MAA--E-----AG--MLELPFI-RDDQLTRCMRLRF
QSLQQKNGRPQDGEKLLHPN---------------------EHVYRVDFIRQH-NLRFLH
WDIRLEKPGKVTVTGTSQHWTPDLTHL-----------MNRQLLEPVGIFWKKPGA----
------EEVQCNEADAQEFGERIAELAQIRKVMYFLLAF---TDGLEPAQLKGSIVF--K
A-----------------------------------------------------------
---
>ref|XP_025028100.1| olfactory marker protein [Python bivittatus]
------------------------------------------------------------
------------------------------------------------------------
------------------------------------------------------------
------------------------MSS--E-----AA--ELELPLV-QDVQLTKCMRIRV
KSLQHKNEKPQDGEKLLQAN---------------------EFIFRVDF-SRQHGLRFLR
WNVALDKPGKATVTGTSQHWTPDLTNL-----------MRRQLLEPVGVFWKKPEA----
-----QE-VECDEADALEFGERLVELAKIRKVMYFLVAF---ADGLEPAHLKCSVTF--R
V-----------------------------------------------------------
---
>ref|XP_006865060.1| PREDICTED: olfactory marker protein [Chrysochloris asiatica]
------------------------------------------------------------
------------------------------------------------------------
------------------------------------------------------------
------------------------MAE--D-GPQKP---QLEMPLV-LDQDLTKQMRLRV
ESLKQRGEKRQDGEKLLRPA---------------------ESVYRLDFIQQQ-KLQFER
WNVVLDKAGKVTITGTSQNWTPDLTNL-----------MTRQLLDPAAIFWRKEDS----
------DAMDWNEADALEFGERLSELAKIRKVMYFLITF---GEGLEPANVKASVVF--N
QL----------------------------------------------------------
---
>ref|XP_019504972.1| PREDICTED: olfactory marker protein [Hipposideros armiger]
------------------------------------------------------------
------------------------------------------------------------
------------------------------------------------------------
------------------------MAE--D-GPKQP---QLSMPLV-LDEDLTKQMRLRV
ESLKQRGLKRQDGEKLLRPA---------------------ESVYRLDFIQQQ-KLQFER
WDVVLDQPGKVTITGTSQNWTPDLTNL-----------MTRQLLDPAAIFWRKEDS----
------DAMDWNEADALEFGERLSELAKVRKVMYFLITF---GEGVEPANLKASVVF--N
QL----------------------------------------------------------
---
>ref|XP_010114678.1| PREDICTED: olfactory marker protein [Chlamydotis macqueenii]
------------------------------------------------------------
------------------------------------------------------------
------------------------------------------------------------
------------------------MAG--E-----AG--MLELPFV-HDDQLTRCMRLRF
QSLQQKSMRPQDGEKLLRPN---------------------EHIYRVDFIQQH-NLRFLR
WHIQLEKPGKVTVTGTSQHWTPDLTHL-----------MNRQLLEPVGIFWKKPGA----
------KEVECNEADAQEFGERIAELAQIRKVMYFLLAF---TDGLEPAQLKGSVVF--K
A-----------------------------------------------------------
---
>ref|XP_009955647.1| PREDICTED: olfactory marker protein [Leptosomus discolor]
------------------------------------------------------------
------------------------------------------------------------
------------------------------------------------------------
------------------------MAD--E-----AG--MLELPFV-RDDQLTRCMRLRF
QSLQQKNMRPQDGEKLLRPN---------------------EHVYRVDFIRQH-NLRFLR
WDIQLEKPGKVTVTGTSQHWTPDLTHL-----------MNRQLLEPVGIFWKKPGA----
------EEVECNGADAQEFGERIAELAQIRKVMYFLLAF---TDGLEPAQLKGSIVF--K
A-----------------------------------------------------------
---
>ref|XP_009635434.1| PREDICTED: olfactory marker protein [Egretta garzetta]
------------------------------------------------------------
------------------------------------------------------------
------------------------------------------------------------
------------------------MAA--E-----AG--MLKLPFI-HDDQLTRCMRLRF
QSLQQKNVRPQDGEKLLHPN---------------------EHIYRVDFIQQH-NLRFLH
WDIQLERPGKVTVIGTSQHWTPDLTYL-----------MNRQLLEPVGIFWKKPGA----
------EEVECNEADAQEFGERIAELAQIRKVMYFLLAF---TDGLEPAQLKGAIIF--K
A-----------------------------------------------------------
---
>ref|XP_026704594.1| olfactory marker protein [Athene cunicularia]
------------------------------------------------------------
------------------------------------------------------------
------------------------------------------------------------
------------------------MAA--E-----AG--MLELPFV-RDDQLTRCMRLRF
QSLQQKNMRPQDGEKLLRSN---------------------EHVYRVDFIRQH-NLRFLH
WDIQMERPGKVTVTGTSQHWTPDLTHL-----------MNRQLLEPVGIFWKKPGA----
------KDVECNEADAQEFGERIAELARIRKVMYFLLAF---TDGLEPAQLKGSIVF--K
A-----------------------------------------------------------
---
>ref|XP_029458030.1| olfactory marker protein [Rhinatrema bivittatum]
------------------------------------------------------------
------------------------------------------------------------
------------------------------------------------------------
------------------------MAA--D-----PS--LLELAFV-EDTQLTKCMRLRV
QSLQQKKEKPQDGEKLLRPN---------------------EYIYRLDF-TQQ-KLSFLW
WKVQLKKPGKVTVTGTSQHWTPDLTNL-----------MNRQLLEPYGIFWKKAGQ----
------EEVDCNEADAQEFGERISELAKIRKVMYFMLTF---SEGADPASIRCSIGF--K
V-----------------------------------------------------------
---
>gb|AAN64651.1| olfactory marker protein, partial [Massylaea vermiculata]
------------------------------------------------------------
------------------------------------------------------------
------------------------------------------------------------
------------------------------------------------------------
--------MAEDSPQLKSSPHKSFQFYQLLICMRTL-CIVL-VLLAATFAISD------A
TEVDKRLIGGLDLSAVFKLVASVPTLLQQSV--KSVQDLLPSLLDAVTSLVRDVTGAA--
-TGIV------YKALETVLGVTKALLLVGNNVLGLILSAVNSSSGLLTSLVTSILSVVFN
QL----------------------------------------------------------
---
>ref|XP_010729422.1| olfactory marker protein [Larimichthys crocea]
------------------------------------------------------------
------------------------------------------------------------
------------------------------------------------------------
------------------------MST--E----------LELPFR-PDNELTEMMRLRV
QSLQQRGQKRQDGERLLRPN---------------------EAVYRLDF-SKQ-SLRFSR
WVVRLAQVGRLTITATSQLWTPDLTNL-----------MTRQLLEPAGTFWRAQGDAN--
-----DAPVQCYEADAHEFGERIAELAKVRKVMYFLFAF---AEGCSPETVDSSISF--I
V--ES-------------------------------------------------------
---
>gb|TMS07007.1| Olfactory marker protein [Larimichthys crocea]
------------------------------------------------------------
------------------------------------------------------------
------------------------------------------------------------
------------------------------------------------------MMRLRV
SSLQRSGQKRQDGERLLLPH---------------------EAVYRLDF-PVQ-ELNFSR
WYFSLIAYGRVNITGISQHWTPDLTNL-----------MTRQLLEPIGTFWRNAADPE--
-----DSPLKWLEADMQEFGERIAELAKVRKVMYFLFAF---KDGAEAANLSCSVEF--T
PDK---------------------------------------------------------
---
>gb|TMS07104.1| Olfactory marker protein [Larimichthys crocea]
------------------------------------------------------------
------------------------------------------------------------
------------------------------------------------------------
------------------------------------------------------MMRLRV
SSLQRSGQKRQDGERLLLPH---------------------EAVYRLDF-PVQ-ELNFSR
WYFSLIAYGRVNITGISQHWTPDLTNL-----------MTRQLLEPIGTFWRNAADPE--
-----DSPLKWLEADMQEFGERIAELAKVRKVMYFLFAF---KDGAEAANLSCSVEF--T
PHK---------------------------------------------------------
---
>gb|KAE8287675.1| Olfactory marker protein [Larimichthys crocea]
------------------------------------------------------------
------------------------------------------------------------
------------------------------------------------------------
------------------------MST--E----------LELPFR-PDNELTEMMRLRV
QSLQQRGQKRQDGERLLRPN---------------------EAVYRLDF-SKQ-SLRFSR
WVVRLAQVGRLTITATSQLWTPDLTNL-----------MTRQLLEPAGTFWRAQGDAN--
-----DAPVQCYEADAHEFGERIAELAKVRKVMYFLFAF---AEGCSPETVDSSISF--I
V--ES-------------------------------------------------------
---
>gb|KAF3705832.1| Olfactory marker protein [Channa argus]
------------------------------------------------------------
------------------------------------------------------------
---------------------------------MHTVQSLQTGAVSTSYWIERKCKRFFG
HSCQSNPALQLVSTSQPAEVCCPSMST--E----------LELPFL-PDTQLTEVMRLRV
QSLQQRGQKRQEGERLLGPN---------------------EAVYRLDF-SKQ-TLQFSH
WTVRLAQPGHLTITATSQLWTPDLTNL-----------MTRQLLEPAGIFWRSPGDAR--
-----DAPIQCIEADAYEFGERIAELATVRKVMYFLFGF---AEGCSPETVDCSITF--I
V--DG-------------------------------------------------------
---
>ref|XP_032050048.1| olfactory marker protein [Aythya fuligula]
------------------------------------------------------------
------------------------------------------------------------
------------------------------------------------------------
------------------------MAE--E-----AG--ELKVPFV-RDDQLTRCMRLRV
QSLQQKKGRPQDGEKLLQPN---------------------EHIYRVDFLRQH-NLRFLR
WDIQLEKCGKVTVTGTSQHWTPDLTHL-----------MNRQLLEPVGIFWKKPGA----
------EEVECNEADAQEFGERLVELARIRKVMYFLLAF---TDGLEPAQLKGSIVF--K
A-----------------------------------------------------------
---
>ref|XP_029898124.1| olfactory marker protein [Aquila chrysaetos chrysaetos]
------------------------------------------------------------
------------------------------------------------------------
------------------------------------------------------------
------------------------MAA--E-----AG--MLELPFV-HDDQLTRCMRLRF
QSLQQKNVRPQDGEKLLHPN---------------------EHVYRVDFVRQH-NLRFLR
WDIQLERPGKVTVTGTSQHWTPDLTHL-----------MNRQLLEPVGIFWKKPGA----
------KEVECNEADAQEFGERIAELARIRKVMYFLLAF---TDGLEPAQLKGSVVF--K
A-----------------------------------------------------------
---
>ref|XP_006763902.1| PREDICTED: olfactory marker protein [Myotis davidii]
------------------------------------------------------------
------------------------------------------------------------
------------------------------------------------------------
------------------------MAE--D-GPKQP---QISMPLV-QDEALTKQMRLRV
ESLKQRGEKRQDGEKLLRPA---------------------EFVYRLDFIQQQ-KLQFER
WDVLLDKPGKVTITGTSQNWTPDLTNL-----------MTRQLLEPAAIFWRMEGS----
------DAVDWNEADALEFGERLSELAKIRKAMYFLITF---GEGMEPANLKASVVF--N
QL----------------------------------------------------------
---
>gb|TNN61978.1| Olfactory marker protein [Liparis tanakae]
------------------------------------------------------------
------------------------------------------------------------
------------------------------------------------------------
----------------------------------MSA--ELELPFR-QDGQLTELMRLRV
QSLHQRGAARQDGERLLLPN---------------------EAVYRLDF-SQQ-SLGFSR
WTVALAEPGRLSVTAISQLWTPDLTHL-----------MTRQLLEPVGVFWRAAGGGGGD
-----DAPVQRYEADAHEFGERIAELAKVRKAMYFLFAY---ADGCSPQTVDCSITF--T
RIFPRWTGETGSCCLIRLPSCVMTVANKEGERRADLAAQPPHFTGRRADETVTVAVEEEP
RVR
>gb|TNN77767.1| Olfactory marker protein [Liparis tanakae]
------------------------------------------------------------
-------------------------------------------------------MISWW
RQPVRPGLEASGKYKTQNVYQEFAEVDRFREQDLHYGDNYHSNIEHSAALDKLR-HLWYQ
QDDSDVMSLLATL--DWIITSRSDMDN--GHGPSNT----LMLEFK-EDPALTEMMRLRV
SSLQRSGHKRQDGERLLLPH---------------------EAVYRLDF-HNQ-ELNFSR
WYFSLAARGRVTITGICQLWTPDLTYL-----------MTRQLLDPNGTFWRNAEDPE--
-----ESPLKWLEADMQEFGERIAELAKVRKVMYFLFAF---KESAVAANLSCSLEF--T
LDK---------------------------------------------------------
---
>ref|XP_015854009.1| PREDICTED: olfactory marker protein [Peromyscus maniculatus bairdii]
------------------------------------------------------------
------------------------------------------------------------
------------------------------------------------------------
------------------------MAE--D-GPQKQ---QLDMPLV-LDQDLTKQMRLRV
ESLKQRGEKRQDGEKLLRPA---------------------ESVYRLDFIQQQ-KLQFDR
WDVVLDKPGKVTITGTSQNWTPDLTNL-----------MTRQLLDPAAIFWRKEDS----
------DAMDWNEADALEFGERLSDLAKIRKVMYFLITF---GEGVEPANLKASVVF--N
QL----------------------------------------------------------
---
>gb|TKS80585.1| Olfactory marker protein [Collichthys lucidus]
------------------------------------------------------------
------------------------------------------------------------
------------------------------------------------------------
------------------------MDS--AKTPSNT----LVLKFK-KDAALTEMMRLRV
SSLQRSGQKRQDGERLLLPH---------------------EGVYRLDF-PVQ-ELNFSR
WYFSLIAHGRVNITGISQHWTPDLTNL-----------MTRQLLEPIGTFWRNAADPE--
-----DSPLKWLEADMQEFGERIAELAKVRKVMYFLFAF---KDGAEAANLSCSVEF--T
PDK---------------------------------------------------------
---
>gb|TKS80607.1| Olfactory marker protein [Collichthys lucidus]
------------------------------------------------------------
------------------------------------------------------------
------------------------------------------------------------
------------------------MDG--AKTPSNT----LVLKFK-KDAALTEMMRLRV
SSLQRSGQKRQDGERLLLPH---------------------EGVYRLDF-PVQ-ELNFSR
WYFSLIAHGRVNITGISQHWTPDLTNL-----------MTRQLLEPIGTFWRNAADPE--
-----DSPLKWLEADMQEFGERIAELAKVRKVMYFLFAF---KDGAEAANLSCSVEF--T
PDK---------------------------------------------------------
---
>gb|TKS83185.1| Olfactory marker protein [Collichthys lucidus]
------------------------------------------------------------
------------------------------------------------------------
------------------------------------------------------------
------------------------MST--E----------LELPFR-PDNELTEMMRLRV
QSLQQRGQKRQDGERLLRPN---------------------EAVYRLDF-SKQ-SLRFSR
WVVRLAQVGRLTITATSQLWTPDLTNL-----------MTRQLLEPAGTFWRAQGDAN--
-----DAPVQCYEADAHEFGERIAELAKVRKVMYFLFAF---AEGCSPETVDSSISF--I
V--ES-------------------------------------------------------
---
>gb|TKS83210.1| Olfactory marker protein [Collichthys lucidus]
------------------------------------------------------------
------------------------------------------------------------
------------------------------------------------------------
------------------------MST--E----------LELPFR-PDNELTEMMRLRV
QSLQQRGQKRQDGERLLRPN---------------------EAVYRLDF-SKQ-SLRFSR
WVVRLAQVGRLTITATSQLWTPDLTNL-----------MTRQLLEPAGTFWRAQGDAN--
-----DAPVQCYEADTHEFGERIAELAKVRKVMYFLFAF---AEGCSPETVDSSISF--I
V--ES-------------------------------------------------------
---
>ref|XP_010081116.1| PREDICTED: olfactory marker protein [Pterocles gutturalis]
------------------------------------------------------------
------------------------------------------------------------
------------------------------------------------------------
------------------------MAA--A-----AG--MLELPFV-RDEQLTQCMRLRF
QSLQQKNIRPQDGEKLLHPN---------------------EYVYRVDFIRQH-SLRFLR
WDIRLEGPGKVTVTGTSQHWTPDLTHL-----------MNRQLLEPVGIFWKKPGA----
------KEVECNEADAQEFGERVAELAQIRKVMYFLLAF---TDGLEPAQLKGSIVF--K
A-----------------------------------------------------------
---
>ref|XP_008307145.1| olfactory marker protein [Cynoglossus semilaevis]
------------------------------------------------------------
------------------------------------------------------------
------------------------------------------------------------
------------------------MDKAKAKGSYNS----IVLAFK-EDTALTEMMRLRV
ASLQRSGQKRQDGERLLLPH---------------------EAVYRLDF-RNQ-ELSFSR
WNLFLSGHGRVTITGICQLWTPDLTNL-----------MTRQLLEPIGTFWRNATDPR--
-----DSQLKCLEADMQEFGERIAELAKVRKVMYFLFAF---KDGAEAANLRCSLEF--K
PVKQQ-------------------------------------------------------
---
>gb|ELW65028.1| Olfactory marker protein [Tupaia chinensis]
MST----------QSSLAAV-----------------------GPAATMFSCVRPYEDQN
YAALKRACLRKKVLFEDAHFPATDDSLYYKATPGPAVRWQRPKDICEDPRLFVDGISSHD
LHQGQVGNCWFVAACSSLASRESLWQKGGADGAAEHRALSLPGSMWRLATGPWTHLQREG
SRPRLREPRGPLSSWTLAEQQPSAMAE--A-GPQKP---QLDMPLV-LDEDLTKQMRLRV
ESLKQRGEKRQDGEKLLRPA---------------------EAVYRLDFIQQQ-KLQFER
WDVVLDKPGKVTITGTSQNWTPDLTNL-----------MTRQLLDPAAIFWRKEDS----
------EAMDWNEADAQEFGERLSDLAKIRKVMYFLITF---GEGVEPANLKASVVF--N
QL----------------------------------------------------------
---
>ref|XP_027628248.1| olfactory marker protein [Tupaia chinensis]
------------------------------------------------------------
------------------------------------------------------------
------------------------------------------------------------
------------------------MAE--A-GPQKP---QLDMPLV-LDEDLTKQMRLRV
ESLKQRGEKRQDGEKLLRPA---------------------EAVYRLDFIQQQ-KLQFER
WDVVLDKPGKVTITGTSQNWTPDLTNL-----------MTRQLLDPAAIFWRKEDS----
------EAMDWNEADAQEFGERLSDLAKIRKVMYFLITF---GEGVEPANLKASVVF--N
QL----------------------------------------------------------
---
>ref|XP_033803498.1| olfactory marker protein [Geotrypetes seraphini]
------------------------------------------------------------
------------------------------------------------------------
------------------------------------------------------------
------------------------MAA--D-----PS--LLVLPFV-EDAQLTKCMRLRA
QSLQQKNERPQDGEKLLQSN---------------------EYIYHLDF-AQQ-NLRFLR
WKVQLKKPGKVKITGTSQHWTPDLTNL-----------MTRQLLEPPAIFWKKPGQ----
------QAVEFNEADAQEFGERISELAKIRKVMYFMLTF---SEGAEPASVKCSVNF--K
V-----------------------------------------------------------
---
>ref|XP_010171153.1| olfactory marker protein [Antrostomus carolinensis]
------------------------------------------------------------
------------------------------------------------------------
------------------------------------------------------------
------------------------MAA--E-----AG--MLELPFI-RDDQLTQCMRLRF
QSLQQKNMRPQDGEKLLHPN---------------------EHVYRVDFIRQH-NLRFLR
WNIQLERPGKVMVTGTSQHWTPDLTHL-----------MNRQLLEPVGMFWKKPGA----
------KEVECNEADAQEFGERVAELAQIRKVMYFLLTF---TDGLEPAQLKGSIVF--K
A-----------------------------------------------------------
---
>ref|XP_031160104.1| olfactory marker protein [Sander lucioperca]
------------------------------------------------------------
------------------------------------------------------------
------------------------------------------------------------
------------------------MD--NAKAPGNT----IVLAFK-EDTALTEMMRLRV
SSLQRSGQKRQDGERLLLSH---------------------EAVYRLDF-PTQ-ELNFSR
WYFSLTGYGRVTITGISQHWTPDLTNL-----------MTRQLLEPIGTFWRNANDPE--
-----DSPLKWLEADMQEFGERIAELAKVRKVMYFLFAF---KDAAEAANLSCSVEF--T
PEK---------------------------------------------------------
---
>ref|XP_025275375.1| olfactory marker protein [Canis lupus dingo]
------------------------------------------------------------
------------------------------------------------------------
------------------------------------------------------------
------------------------MAE--D-GPKQP---QLSMPLV-LDPDLTKQMRLRV
ESLKQRGEKRQDGEKLLRPA---------------------EAVYRLDFVQQQ-KLQFER
WDVELDKPGKVTITGTSQNWTPDLTNL-----------MTRQLLDPAAIFWRKEDA----
------EAMDWNEADALEFGERLSDLAKIRKVMYFLITF---GEGLEPANLKASVVF--N
QL----------------------------------------------------------
---
>ref|XP_016051876.1| PREDICTED: olfactory marker protein, partial [Miniopterus natalensis]
------------------------------------------------------------
------------------------------------------------------------
------------------------------------------------------------
------------------------MAE--E-GAKQP---QLSMPLV-LDQALTRQLRLRA
EGLRQRGEKRQDGEKLLRPA---------------------ESVYRLDFTRQQ-KLQFER
WDVVLDKPGKVTITGTSQNWTPDLTNL-----------MTRQLLEPAAIFWRKEDS----
------DAMDWNEADALEFGERLSELAKIRKVMYFLVTL---GEGVEPANLQASVVF--N
------------------------------------------------------------
---
>ref|XP_032536624.1||gi|1815708171 olfactory marker protein [Chiroxiphia lanceolata]
------------------------------------------------------------
------------------------------------------------------------
------------------------------------------------------------
------------------------MAA--E-----AK--MIELPFI-CDEQLTQRMRLRF
QSLQQKNMRPQDGEKLLRPN---------------------EHIYRVDFIRQH-KLRFLR
WDIQLERPGKVTVTGTSQHWTPDLTHL-----------MNRQLLEPVGIFWKKPGA----
------KEVECNEADAQEFGERIAELAQIRKVMYFLLAF---TDDLEPAQLKGSIVF--K
A-----------------------------------------------------------
---
>ref|XP_021389603.1| olfactory marker protein [Lonchura striata domestica]
------------------------------------------------------------
------------------------------------------------------------
------------------------------------------------------------
------------------------MAA--E-----AG--MLELPFT-CDEQLTRRMRLRF
QSLQQRNTRPQDGERLLRPN---------------------EHIYRVDFIQQH-QLRFLR
WDVQLESPGKVTVTGTSQHWTPDLTHL-----------MNRQLLEPVGIFWKKPGA----
------EEVQCNEADAQEFGERIAELAQIRKVMYFLLSF---TGGLEPAQLKGSIVF--K
A-----------------------------------------------------------
---
>ref|XP_028817462.1| olfactory marker protein [Denticeps clupeoides]
------------------------------------------------------------
------------------------------------------------------------
------------------------------------------------------------
-----------------M-----------------AS--ELELPFV-EDHQLTEMMRLRV
QSLQQKGQKRQDGERLLLPY---------------------EAVYRLDF-SEQ-DLAFCR
WNVTLKGTGRLSITGISQLWTPDLTNL-----------MTRQLLEPTGQFWRTAGDP--E
-----DEPFKCLKADIQEFGERIAELAKVRKVMYFLFAF---KEGSEKSNISCSLVF--K
PNSA--------------------------------------------------------
---
>ref|XP_005745016.1| PREDICTED: olfactory marker protein [Pundamilia nyererei]
------------------------------------------------------------
------------------------------------------------------------
------------------------------------------------------------
------------------------MDADEAKSPSNT----IVLEFK-EDTALTEMMRLRV
SSLQRSGQKRQDGERLLLPY---------------------EAVYRLDF-AIQ-ELNFSR
WYFSLSGYGRVTITGICQHWTPDLTNL-----------MTRQLLEPIGTFWRNAGDPE--
-----DSQLKCLEADMQEFGERIAELAKVRKVMYFLLAF---KDGAEAANLNCSIEF--T
TEK---------------------------------------------------------
---
>ref|XP_025933948.1| olfactory marker protein [Apteryx rowi]
------------------------------------------------------------
------------------------------------------------------------
------------------------------------------------------------
------------------------MAG--K-----EG--ELKMPFI-QDDQLTQCMWLRV
QSLQQKNEKPQDGEKLLRPN---------------------EHIYRVDFTQQH-NLRFLR
WEIQLEKAGKVIVTGTSQHWTPDLTPL-----------MNRQLLEPAGIFWKKPGA----
------KEVECNEADAQEFGERLVELAKIRKVMYFLLAF---ADGLEPAQLKASVIF--K
V-----------------------------------------------------------
---
>ref|XP_007187634.1| olfactory marker protein [Balaenoptera acutorostrata scammoni]
------------------------------------------------------------
------------------------------------------------------------
------------------------------------------------------------
------------------------MAE--D-EPKPT---QLDMPLV-LDEDLTKQMRLRV
ESLKRRGRKRQDGEKLLQPA---------------------ESVYRIDFIQQQ-RLQFER
WDVVLDKPGKVTITGTSQIWTPDLTNL-----------MTRQLLDPAAIFWRKEDS----
------KAMDWNEADALEFGERLSELAKIRKVMYFLITF---SEGVEPANLKASVVF--S
RL----------------------------------------------------------
---
>ref|XP_011794333.1| PREDICTED: olfactory marker protein [Colobus angolensis palliatus]
------------------------------------------------------------
------------------------------------------------------------
------------------------------------------------------------
------------------------MAE--D-RPQQP---QLDMPLV-LDHDLTRQMRLRV
ESLKQRGEKRQDGEKLLRPV---------------------ESVYRLDFTQQQ-RLQFER
WHVVLDKPGKVTITGTSQNWTPDLTNL-----------MTHQLLDPTAIFWRKEDS----
------DAMDWNEADALEFGERLSDLAKIRKVMYFLITF---GEGVEPTNLKASVVF--N
QL----------------------------------------------------------
---
>ref|XP_027663584.1| olfactory marker protein [Falco cherrug]
------------------------------------------------------------
------------------------------------------------------------
------------------------------------------------------------
------------------------MAA--E-----AG--MLKLPFI-HDDQLTRCMRLRF
QSLQQKNMRPQDGEKLLHSN---------------------EHVYRVDFIRQH-NLRFLR
WDIQLERPGKVMVTGTSQHWTPDLTHL-----------MNRQLLEPVGIFWKKPGA----
------KEVEYNEADAQEFGERIAELAQIRKVMYFLLTF---TDGLEPAQLKGSIIF--K
A-----------------------------------------------------------
---
>ref|XP_030007164.1| olfactory marker protein [Sphaeramia orbicularis]
------------------------------------------------------------
------------------------------------------------------------
------------------------------------------------------------
------------------------MDQ--NKAPTNTAGAATVLEFK-EDRALTEMMRLRV
SSLQRSGQKRQDGERLLLPH---------------------EAVYRLDF-ACQ-DLAFCR
WFFSLTGHGRVTITGISQHWTPDLTHL-----------MTRQLLEPIGTFWRNAGDPE--
-----DSPLKCLEADMQEFGERIAELAKVRKVMYFLFAF---KEGAQAANLSCSVEF--T
AEK---------------------------------------------------------
---
>ref|XP_012501206.1| PREDICTED: olfactory marker protein [Propithecus coquereli]
------------------------------------------------------------
------------------------------------------------------------
------------------------------------------------------------
------------------------MAE--D-GPQQP---QLDMPLV-LDEYLTRQMRLRV
ESLKQRGEKRQDGEKLLRPA---------------------ESVYRLDFIQQQ-KLQFEH
WNVVLDKPGKVTITGTSQNWTPDLTNL-----------MTRQLLDPAAIFWRKEDS----
------EVMECNEADALEFGERLSDLAKVRKVMYFLITF---GEGVEPANLKVSVVF--N
QL----------------------------------------------------------
---
>ref|XP_013046716.1| PREDICTED: olfactory marker protein [Anser cygnoides domesticus]
------------------------------------------------------------
------------------------------------------------------------
------------------------------------------------------------
------------------------MAA--E-----AG--ELKLPFV-HDDQLTRCMRLRV
QSLQQKKGRPQDGEKLLQPN---------------------EHVYRVDFLRQH-NLRFLR
WDIQLETCGKVTVTGTSQHWTPDLTHL-----------MNRQLLEPVGIFWKKPGA----
------KEVECNEADAQEFGERLVELARIRKVMYFLLAF---TDGLEPAQLKGSIVF--K
A-----------------------------------------------------------
---
>gb|EPY77457.1| olfactory marker protein [Camelus ferus]
------------------------------------------------MFSCVKPYENQN
YSALKRACLRRKVLFEDPNFPATDDSLYYKGTPGPTVRWKRPKDICEDPRLFVDGISSHD
LHQGQVGNCWFVAACSSLASRESLWQKFTWLLHS--------------------------
----------------GGSSSIWAMAE--E-GPKPT---QLNMPLV-LDEGLTKQMRLRV
ESLKQRGAKRQDGEKLLRPA---------------------ESMYRIDFIQQQ-RLLFER
WDIVLDKPGKVTITGTSQNWTPDLTNL-----------MTRQLLDPAAIFWSKEDS----
------EAMDWNEADALEFGERLSDLAKIRKVMYFLITF---SEGLEPANLKASVVF--N
QL----------------------------------------------------------
---
>ref|XP_031733692.1| olfactory marker protein [Anarrhichthys ocellatus]
------------------------------------------------------------
------------------------------------------------------------
------------------------------------------------------------
------------------------MD--NARAPSNT----LVLEFK-EDPTLTEMMRLRV
SSLQRSGQKRQDGERLLLPH---------------------EAVYRLDF-PTQ-ELNFSR
WYFSLAAHGRVTITGISQNWTPDLTHL-----------MTRQLLEPIGTFWRNAEDPE--
-----DSPLKWLEADMQEFGERIAELAKVRKVMYFLFAF---KDAAEAANLSCSVEF--T
LDK---------------------------------------------------------
---
>gb|TWW75162.1| Olfactory marker protein [Takifugu flavidus]
------------------------------------------------------------
------------------------------------------------------------
------------------------------------------------------------
------------------------MSG--E----------LQLPFR-PDNQLTEVMRLRV
QSLQQRGQKKQDGERLLRPN---------------------EAVYRLDF-PTQ-VLRFSR
WMVRLARSGRLTITATSQLWTPDLTNL-----------MTRQLLEPAGSFWRGQGEAG--
-----GTVVQCYEADAQEFGERIAELAKVRKVMYFLFAF---EDGCSPETVDSCITF--T
S--ES-------------------------------------------------------
---
>gb|TWW77504.1| Olfactory marker protein [Takifugu flavidus]
------------------------------------------------------------
------------------------------------------------------------
------------------------------------------------------------
------------------------MD--DAEARSDA----TLLEFK-EDRALTEMMRLRV
SSLQRSGQKRQDGERLLLPH---------------------EAVYRLDF-PTQ-KLKFSR
WYFSLGGYGRVTITGICQLWTPDLTHL-----------MTRQLLEPIGTFWRNADDPE--
-----DSPLKWLEADMQEFGERIAELAKVRKVMYFLFAF---KDGAEAANLSCSVEF--L
AD----------------------------------------------------------
---
>ref|XP_009686598.1| PREDICTED: olfactory marker protein [Struthio camelus australis]
------------------------------------------------------------
------------------------------------------------------------
------------------------------------------------------------
------------------------MAA--E-----AG--ELKVPFT-RDDQLTRCMRLRA
QSLQQKNQKPQDGEKLLRPN---------------------EHIYRVDFIRQH-NLRFLR
WEIQLERSGKVTVAGTSQHWTPDLTHL-----------MNRQLLEPAGIFWKKPGA----
------KEVECNEADAQEFGERLVELAKIRKVMYFLLSF----DGLEPAQLKGSVVF--K
V-----------------------------------------------------------
---
>ref|XP_008570155.1| PREDICTED: olfactory marker protein [Galeopterus variegatus]
------------------------------------------------------------
------------------------------------------------------------
------------------------------------------------------------
------------------------MAE--D-RPQQL---QLEMPLV-LDESLTKQMRLRV
ESLKLRGEKRPDGEKLLRPA---------------------EAVYRIDFSQQQ-RLQFER
WTVVLDTPGKVTITGTSQNWTPDLTNL-----------MTRQLLDPAAIFWRKEDS----
------EAMDCNEADAQEFGERLSDLAKIRKVMYFLITF---GEGVEPANLKASVVF--N
QL----------------------------------------------------------
---
>ref|XP_028626480.1| olfactory marker protein [Grammomys surdaster]
------------------------------------------------------------
------------------------------------------------------------
------------------------------------------------------------
------------------------MAE--D-GPQKQ---QLDMPLV-LDQDLTKQMRLRV
ESLKQRGEKKQDGEKLLRPA---------------------ESVYRLDFIQQQ-KLQFDH
WNVVLDKPGKVTITGTSQNWTPDLTNL-----------MTRQLLDPAAIFWRKEDS----
------DAMDWNEADALEFGERLSDLAKIRKVMYFLITF---GEGVEPANLKASVVF--N
QL----------------------------------------------------------
---
>gb|ROL47577.1| Olfactory marker protein [Anabarilius grahami]
------------------------------------------------------------
------------------------------------------------------------
------------------------------------------------------------
------------------------MS--------------LELTFN-PDIQLTEMMRLRA
QSLQQRGQKRQDGERLLRTS---------------------EQVYRLDF-TEQ-ALHFTR
WNIRISTPGRLNIIATSQLWTPDLTHL-----------MTRQLLEPTGLFWKSAGD----
------DVIQCYEADAQEFGERIAELAKVRKVMYFLFAF---EDGLTPESFECSIEF--Q
T--SK-------------------------------------------------------
---
>ref|XP_032846923.1| olfactory marker protein [Tyto alba alba]
------------------------------------------------------------
------------------------------------------------------------
------------------------------------------------------------
------------------------MAA--E-----AG--MLELPFI-RDDQLTRCMRLRF
QSLQQKNVRPQDGEKLLRPN---------------------EHVYRVDFIRQH-NLRFLR
WNIQLEKPGKVTVTGTSQHWTPDLTHL-----------MNRQLLEPVGIFWKKAGA----
------KEVECNEADAQEFGERIAELAQIRKVMYFLLTF---TDSLKPAQLKGSIVF--R
A-----------------------------------------------------------
---
>ref|XP_023065108.1| olfactory marker protein [Piliocolobus tephrosceles]
------------------------------------------------------------
------------------------------------------------------------
------------------------------------------------------------
------------------------MAE--D-RPQQP---QLDMPLV-LDHDLTRQMRLRV
ESLKQRGEKRQDGEKLLQPV---------------------ESMYRLDFTQQQ-RLQFER
WHVVLDKPGKVTITGTSQNWTPDLTNL-----------MTRQLLDPTAIFWRKEDS----
------DAMDWNEADALEFGERLSDLAKIRKVMYFLITF---GEGVEPTNLKASVVF--N
QL----------------------------------------------------------
---
>ref|XP_010612836.1| olfactory marker protein [Fukomys damarensis]
------------------------------------------------------------
------------------------------------------------------------
------------------------------------------------------------
------------------------MAE--D-GPR-----QLEMPLA-LDHDLTKQMRLRV
ESLKQRGERRQDGEKLLRPT---------------------ESVYRIDFTQQQ-KLQFER
WNVALDKPGKVTITGTSQNWTPDLTNL-----------MTRQLLDPAAIFWRKEDS----
------DAMDWNEADALEFGERLSDLAKVRKVMYFLITF---GEGVEPANFKASVVF--N
QL----------------------------------------------------------
---
>ref|XP_019142332.1| olfactory marker protein [Corvus cornix cornix]
------------------------------------------------------------
------------------------------------------------------------
------------------------------------------------------------
------------------------MAA--E-----AG--MLELPFT-RDEQLTRRMRLRF
QSLQQKNARPQDGEKLLCPN---------------------EHIYRVDFIQQH-RLRFLR
WDMQLERPGKVTVTGTSQHWTPDLTHL-----------MNRQLLEPVGIFWKKLGA----
------KEVECNEADAQEFGERIAELAQIRKVMYFLLTF---TGGLEPAQLKGSVVF--K
A-----------------------------------------------------------
---
>ref|XP_017656382.1| olfactory marker protein [Nannospalax galili]
------------------------------------------------------------
------------------------------------------------------------
------------------------------------------------------------
------------------------MAE--D-GPQQQ---QLDMPLV-LDQDLTKQMRLRV
ESLKQRGEKRQDGEKLLRPA---------------------ESVYRLNFIQQQ-KLQFER
WNVVLDKPGKVTITGTSQNWTPDLTNL-----------MTRQLLDPAAVFWRKEDS----
------DAMDWNEADALEFGERLSDLAKIRKVMYFLITF---GEGVEPADLKASVVF--N
QL----------------------------------------------------------
---
>ref|XP_031954856.1| olfactory marker protein [Corvus moneduloides]
------------------------------------------------------------
------------------------------------------------------------
------------------------------------------------------------
------------------------MAA--E-----AG--MLELPFT-RDEQLTRRMRLRF
QSLQQKNARPQDGEKLLRPN---------------------EHIYRVDFIQQH-RLRFLR
WDMQLERPGKVTVTGTSQHWTPDLTHL-----------MNRQLLEPVGIFWKKLGA----
------KEVECNEADAQEFGERIAELAQIRKVMYFLLTF---TGGLEPAQLKGSVVF--K
A-----------------------------------------------------------
---
>ref|XP_007939100.1| PREDICTED: olfactory marker protein [Orycteropus afer afer]
------------------------------------------------------------
------------------------------------------------------------
------------------------------------------------------------
------------------------MAE--D-GPQKP---QLEMPLV-LDEDLTKQMRLRV
ESLKQRGEKRQDGEKLLRPA---------------------ESVYRLDFIQQK-NLQFER
WNVVLDKAGKVTITGTSQNWTPDLTNL-----------MTRQLLDPTAIFWRQEDS----
------DAIDWNEADALEFGERLSDLAKIRKVMYFLITF---SEGLEPANLKASVVF--S
QL----------------------------------------------------------
---
>ref|XP_026999969.1| olfactory marker protein [Tachysurus fulvidraco]
------------------------------------------------------------
------------------------------------------------------------
------------------------------------------------------------
--------------------------------MASES--EIELEFA-EDLQLTEVMRLRF
QSLQQRGQKRQDGERLLLPH---------------------EAVYRLDF-TDQ-ELTFSH
WNVTLTGAGRLSITGISQLWTPDLTNL-----------MTRQLLEPTGQFWRSAGDP--E
-----DAPIKCLEADIQEFGERIAELAKVRKVMYFLFAF---KEGVEKDGVKCSVVF--K
RN--A-------------------------------------------------------
---
>ref|XP_030055925.1| olfactory marker protein [Microcaecilia unicolor]
------------------------------------------------------------
------------------------------------------------------------
------------------------------------------------------------
------------------------MAA--N-----PS--LLELPFV-EDVQQTKCMRLRV
QSLQQKKERPQDGEKLLQSN---------------------EYIYHLDF-AQQ-NLRFLR
WKIQLKKPGKLTITGTSQHWTPDLTNL-----------MTRQLLEPHGIFWKKPGQ----
------QEVECNEADAQEFGERISELAKIRKVMYFMFTF---SEGADPASVKCSISF--K
V-----------------------------------------------------------
---
>gb|KAA0715251.1| Olfactory marker protein [Triplophysa tibetana]
------------------------------------------------------------
------------------------------------------------------------
------------------------------------MRLFAHGAQEAGGVGREREETQKE
KVERRVHSVAGNPRPDDSSPFPSERSK--N-CPSMGS--EMELSFT-KDLHLTEVMRLRV
QSLQQKGQKRQDGERLLLPH---------------------EAVYRLDF-TEQ-ELTFAH
WNVTLQGTGRFTVTGISQLWTPDLTHL-----------MTRQLLEPIGQFWRNAGDP--E
-----DSPFKCLEADIQEFGERIAELAKVRKVMYFLFAY---KEGAEKDKITCSLVF--N
KSE---------------------------------------------------------
---
>gb|PSR89299.1| Olfactory marker protein [Actinidia chinensis var. chinensis]
------------------------------------------------------------
------------------------------------------------------------
------------------------------------------------------------
----------------MDWALVHKIWEKWTSNSVGSSDQPLKAALL-INYDPTGPSRLLS
TIAEQEGIKATPME--LSQF--------------------------VDFVNQN-KLQSES
FSI---GPNQYIVTSIHENWFCARSMNTSNPAGEGAIVMQTAGFLFVGLYNGSIGSASRA
MGAVDQFVWQLSRKNL--------------------------------------------
------------------------------------------------------------
---
>ref|XP_016332702.1| PREDICTED: olfactory marker protein [Sinocyclocheilus anshuiensis]
------------------------------------------------------------
------------------------------------------------------------
------------------------------------------------------------
------------------------MS--------------LELTFN-PDIQLTEMMRLRV
QSLQQRGQKRQDGEHLLKSN---------------------EHVYRLDF-SEQ-ALHFTR
WNIRMSAPGRLNIIATSQLWTPDLTHL-----------MTRQLLEPTGLFWKTADD----
------DLIQCYEADAQEFGERIAELAKVRKVMYFLFSF---EDGLSPENIECSIEF--Q
K-----------------------------------------------------------
---
>ref|XP_023648275.1| olfactory marker protein [Paramormyrops kingsleyae]
------------------------------------------------------------
------------------------------------------------------------
------------------------------------------------------------
------------------------MAS--H----------LELRFE-EDPQLTEVMRLRV
QSLQQRGQKRQDGERLLRPQ---------------------ESVYRLDF-PEQ-KLRFAR
WGVRLLAPGRLSVVGTSQHWTPDLTPL-----------MTRQLLEPVGLFWRSPGDAD--
-----GAAVKCFEADTQEFGERIAELAKIRRVMFFLFGF---EDGADPTNIDCSITF--K
VL--Q-------------------------------------------------------
---
>ref|XP_024605378.1| olfactory marker protein [Neophocaena asiaeorientalis asiaeorientalis]
------------------------------------------------------------
------------------------------------MWGRPPSCTLHFEDGVGLGRASGK
EGRYEEGGERGDGAPLWWPLALAVRPQSTRLLGG--------------------------
----------------GGGNSKGAMAE--D-EPKPT---QLDMPLV-LDEDLTKQMRLRA
ESLQQRGGMRQDGEKLLQPA---------------------KSMYRIDFTQQP-RLQFEP
WDVVLDKPGKVTITGTSQIWTPDLTNL-----------MTRQLLDPAAIFWRKEDS----
------EAMDWNEADALEFGERLSELAKIHKVMYFLITS---SEGVEPANLKASVVF--S
QL----------------------------------------------------------
---
>ref|XP_017388545.1| PREDICTED: olfactory marker protein [Cebus capucinus imitator]
------------------------------------------------------------
------------------------------------------------------------
------------------------------------------------------------
------------------------MAE--D-GPQQL---QLEMPLV-LDKDLTRQMQLRV
ESLKQRGEKRQDGEKLLRPA---------------------ESVYHLYFTQQQ-RLQFER
WNVVLDKPGKVTITGTSQNWTPDLTNL-----------MTRQLLDPAAIFWRKEDS----
------DAMDWNEADALEFGERLSDLAKIRKVMYFLVTF---GEGVEPANLKASVVF--N
QL----------------------------------------------------------
---
>ref|XP_030413764.1| olfactory marker protein [Gopherus evgoodei]
------------------------------------------------------------
------------------------------------------------------------
------------------------------------------------------------
------------------------MAG--D-----AS--ELEFLFV-QDIQLTKCMRLRA
QSLQQRNERPQDGEKLLRPN---------------------EYIYRVDFVRQH-NLHFLH
WKIQMEKAGKVMVTGTSQHWTPDLTNL-----------MNRQLLEPVGIFWKKPGT----
------KEVECNEADAQEFGERLMELAKIRKVMYFLLSF---TDGLDPAHLKCSVVF--K
A-----------------------------------------------------------
---
>ref|XP_023259942.1| olfactory marker protein [Seriola lalandi dorsalis]
------------------------------------------------------------
------------------------------------------------------------
------------------------------------------------------------
------------------------MSS--E----------LELPFR-PDSQLTEVMRLRV
QSLQQRGQKRQDGERLLWSN---------------------EAVYRLDF-SKQ-SLRFSH
WVVQLAQPGRLTVTATSQLWTPDLTNL-----------MTRQLLEPAGVFWRAPGDAA--
-----DAPIQCYEADAHEFGERIAELAKVRKVMYFLFAF---AEGCSPETVDCSISF--T
V--DS-------------------------------------------------------
---
>ref|XP_008062639.1| olfactory marker protein [Carlito syrichta]
------------------------------------------------------------
------------------------------------------------------------
------------------------------------------------------------
------------------------MAG--D-GPQQP---QLDMPLV-LDEDLTKQMRLRM
ESLRQRGEKRQDGEKLLRPT---------------------ESVYRLDFVRQQ-GLQFER
WNVVLDKPGKVTITGTSQNWTPDLTNL-----------MTRQLLDPAAIFWRKEDS----
------DAMDWNEADALEFGERLSDLAKIRKVMYFLITF---GEGVEPANLKASVVF--N
QL----------------------------------------------------------
---
>ref|XP_030332333.1| olfactory marker protein [Strigops habroptila]
------------------------------------------------------------
------------------------------------------------------------
------------------------------------------------------------
------------------------MAA--E-----AG--MLKLPFI-RDDQLTRCMKLRF
QSLQQKNGRPQDGEKLLHPH---------------------EHVYRVDFIRQH-NLRFLC
WDIRLEKPGKVTVTGTSQHWTPDLTHL-----------MNRQLLEPVAIFWKKPGA----
------EEVECNEADAQEFGERIAELAQIRKVMYFLLAF---TDGLEPAQLKGSIVF--K
A-----------------------------------------------------------
---
>ref|XP_024076767.1| olfactory marker protein [Terrapene carolina triunguis]
------------------------------------------------------------
------------------------------------------------------------
------------------------------------------------------------
------------------------MAG--D-----AS--ELELPFV-QDVQLTKCMRLRA
QSLQQRNERPQDGEKLLRPN---------------------EYIYRVDFVRQH-NLHFLR
WKIQMEKAGKLMVTGTSQHWTPDLTNL-----------MNRQLLEPVGIFWKKPGT----
------KEVECNEADAQEFGERLMELAKIRKVMYFLLSF---TDGLDPAHLKCSVVF--K
A-----------------------------------------------------------
---
